# Supplementary material for: Identification of a TRP channel-related risk model for predicting prognosis and therapeutic effects of patients with hepatocellular carcinoma
Source: J Cancer Res Clin Oncol. 2023 Sep 21;149(18):16811–25. doi: 10.1007/s00432-023-05394-7 (PMC10645640; doi:10.1007/s00432-023-05394-7)
Supplement: Supplementary file 4 — Supplementary file4 (ZIP 40 KB) [file 432_2023_5394_MOESM4_ESM.zip]

Archive with 4 entries (3 files):
- Supplementary Material/
- Supplementary Material/Supplementary Material 1.csv
- Supplementary Material/Supplementary Material 2.csv
- Supplementary Material/Supplementary Material 3.csv
