# Supplementary material for: Identification of a TRP channel-related risk model for predicting prognosis and therapeutic effects of patients with hepatocellular carcinoma
Source: J Cancer Res Clin Oncol. 2023 Sep 21;149(18):16811–25. doi: 10.1007/s00432-023-05394-7 (PMC10645640; doi:10.1007/s00432-023-05394-7)
Supplement: Supplementary file 4 — Supplementary file4 (ZIP 40 KB) [file 432_2023_5394_MOESM4_ESM.zip › Supplementary Material/Supplementary Material 1.csv]

genelist
KNG1
BDKRB1
BDKRB2
HTR2A
HTR2B
HTR2C
HRH1
P2RY2
GNAQ
PLA2G4E
PLA2G4A
JMJD7-PLA2G4B
PLA2G4B
PLA2G4C
PLA2G4D
PLA2G4F
PLA2G6
ALOX12
PLCB1
PLCB2
PLCB3
PLCB4
ITPR1
ITPR2
ITPR3
PRKCE
PPP1CA
PPP1CB
PPP1CC
TRPA1
TRPV1
ASIC1
ASIC2
ASIC3
ASIC4
ASIC5
CALML3
CALM2
CALM3
CALM1
CALML6
CALML5
CALML4
CAMK2A
CAMK2D
CAMK2B
CAMK2G
IL1B
IL1R1
IL1RAP
MAP2K3
MAP2K6
MAPK11
MAPK12
MAPK13
MAPK14
MAPK8
MAPK10
MAPK9
NGF
NTRK1
PLCG1
PLCG2
PIK3CA
PIK3CD
PIK3CB
PIK3R1
PIK3R2
PIK3R3
PRKCD
SRC
TRPM8
PTGER2
PTGER4
GNAS
ADCY1
ADCY2
ADCY3
ADCY4
ADCY5
ADCY6
ADCY7
ADCY8
ADCY9
PRKACA
PRKACB
PRKACG
TRPV4
F2RL1
CYP2J2
PRKCA
PRKCB
PRKCG
PRKCH
PRKCQ
IGF1
TRPV2
TRPV3
MCOLN1
MCOLN2
MCOLN3
MLKL
RIPK1
RIPK3
TRPC1
TRPC3
TRPC4
TRPC4AP
TRPC5
TRPC6
TRPC7
TRPM1
TRPM2
TRPM3
TRPM4
TRPM5
TRPM6
TRPM7
TRPV5
TRPV6
