# Supplementary material for: Identification of a TRP channel-related risk model for predicting prognosis and therapeutic effects of patients with hepatocellular carcinoma
Source: J Cancer Res Clin Oncol. 2023 Sep 21;149(18):16811–25. doi: 10.1007/s00432-023-05394-7 (PMC10645640; doi:10.1007/s00432-023-05394-7)
Supplement: Supplementary file 4 — Supplementary file4 (ZIP 40 KB) [file 432_2023_5394_MOESM4_ESM.zip › Supplementary Material/Supplementary Material 2.csv]

	cor	pvalue
riskScore	NA	NA
TPD52L2	0.803370354	0
SMARCD1	0.796749128	5.37E-79
PPP1CC	0.792883966	0
CNOT11	0.770897609	0
SPATS2	0.767468524	5.99E-70
PPHLN1	0.764265341	4.85E-69
CPSF6	0.758457365	0
MYBL2	0.757401585	0
DENR	0.757235225	0
SGO2	0.75449432	2.35E-66
GINS1	0.753355071	4.74E-66
CEP55	0.748763472	7.73E-65
MAPKAPK5	0.747776957	1.40E-64
GTF3C2	0.747063129	2.14E-64
NCBP2	0.746639012	0
MAPRE1	0.745788004	0
TRIP13	0.745161971	6.62E-64
ZNF207	0.743717661	1.55E-63
SMYD5	0.743143008	0
CENPO	0.742191048	3.79E-63
CIP2A	0.74125742	6.52E-63
MCRS1	0.740865358	0
RNF34	0.740808011	0
CERS5	0.740043615	1.32E-62
PLK1	0.73956423	0
YEATS2	0.737883513	4.55E-62
RHNO1	0.735751466	0
CENPA	0.735262172	2.02E-61
SPDL1	0.734502374	3.10E-61
TRPC4AP	0.733747566	0
SPPL3	0.733072927	0
SAE1	0.732565916	9.16E-61
TICRR	0.732416344	9.96E-61
KIF2C	0.732120665	1.17E-60
KHDRBS1	0.731901642	0
CDK16	0.73168091	0
PRR11	0.731340051	1.81E-60
KIF18A	0.730514569	2.86E-60
GAS2L3	0.730398509	3.05E-60
RBL1	0.728528239	8.54E-60
RALY	0.728072917	0
FANCD2	0.727249243	1.72E-59
CDCA8	0.727068582	1.89E-59
TPX2	0.726776658	0
SPINDOC	0.726663317	0
TRAIP	0.726624352	2.41E-59
MTA3	0.726266499	2.93E-59
LMNB2	0.725487039	4.47E-59
KIF23	0.724781513	6.54E-59
HNRNPU	0.723912873	1.04E-58
SFPQ	0.723802458	0
DEPDC1B	0.723753866	1.14E-58
BUB1	0.72246095	2.27E-58
RBM17	0.72136269	4.07E-58
NUF2	0.71991973	8.73E-58
NAP1L1	0.719377812	0
ECT2	0.719125123	1.33E-57
VHL	0.718998207	1.42E-57
XRCC2	0.718552187	1.79E-57
TMEM237	0.718019434	2.37E-57
KIF4A	0.717317793	3.42E-57
DAZAP1	0.717018383	3.99E-57
NDRG3	0.715966476	0
CDC20	0.715959443	0
CNOT2	0.715268768	9.90E-57
HNRNPA3	0.714731081	0
CCNB1	0.713179195	0
RAE1	0.712738543	0
CBX1	0.712270029	0
MCM8	0.711705552	6.16E-56
NAP1L4	0.711567982	6.61E-56
OLA1	0.71151875	6.77E-56
NCAPH	0.711357036	7.35E-56
TCF3	0.711162041	0
NCAPD2	0.710847492	9.53E-56
BUB1B	0.709687123	1.71E-55
RFC4	0.709511962	0
CHEK1	0.709453223	1.93E-55
UBA2	0.70916274	0
PRIM2	0.709027004	2.39E-55
KIF15	0.70884501	2.62E-55
CCDC97	0.708453525	3.19E-55
YTHDF1	0.708013095	0
MITD1	0.707912205	4.18E-55
ANLN	0.70787447	4.26E-55
PIGU	0.707762067	0
ILF3	0.70775711	4.52E-55
DLGAP5	0.707676779	4.71E-55
HJURP	0.707165882	6.08E-55
PRKCD	0.706829366	0
NEK2	0.706681941	0
GTSE1	0.706574058	8.16E-55
ANAPC7	0.706149858	0
CDK1	0.706062127	1.05E-54
USP39	0.705923175	0
KIFC1	0.705728141	0
IFT52	0.705670253	0
SPC25	0.70559483	1.33E-54
ORC6	0.705538215	1.37E-54
CCNB2	0.705337262	0
METTL6	0.70530216	1.54E-54
ANKLE2	0.705261839	1.57E-54
KIF20A	0.705131638	1.67E-54
STRN4	0.705127891	0
CSE1L	0.70490085	1.87E-54
MSH2	0.704802665	1.97E-54
KIAA1841	0.704735189	2.03E-54
PRKCI	0.704527283	2.25E-54
KIF11	0.704414841	0
RCC2	0.703867251	3.12E-54
EME1	0.703736605	3.33E-54
MTMR2	0.70343905	3.85E-54
KIF18B	0.703149149	0
EIPR1	0.703132608	4.48E-54
NUP62	0.703120388	4.50E-54
TTK	0.702595798	5.82E-54
CCNF	0.701924939	8.08E-54
MCM10	0.701364197	1.06E-53
E2F6	0.701316168	1.09E-53
RPAP3	0.700343075	1.75E-53
STX6	0.700275266	1.80E-53
CSNK2A1	0.699718026	2.36E-53
MACROH2A1	0.699461898	0
TRIM59	0.698970628	3.39E-53
GIT1	0.698746684	0
SART3	0.6986553	3.95E-53
DCTN2	0.698484024	0
TOP2A	0.697993057	0
UBE2C	0.697664847	6.36E-53
CKAP4	0.697565389	0
CDCA5	0.697536222	6.76E-53
TACC3	0.697157739	0
KIF2A	0.696870022	9.31E-53
NAA40	0.696698334	1.01E-52
CENPI	0.696475314	1.12E-52
NUP107	0.696443924	1.14E-52
CHAF1B	0.695825056	1.53E-52
SRRT	0.695093246	0
TROAP	0.695079004	2.18E-52
ERCC6L	0.694427822	2.98E-52
PARPBP	0.693790501	4.02E-52
SUV39H2	0.693432717	4.76E-52
CEP250	0.693404849	4.82E-52
RACGAP1	0.693318558	5.02E-52
TDG	0.693281946	0
COPS7B	0.693229198	0
HNRNPL	0.693000621	0
RBM45	0.692682971	6.78E-52
STIP1	0.692620833	0
CDCA2	0.692246017	8.32E-52
POLQ	0.691587338	1.13E-51
YWHAB	0.691572674	1.14E-51
CENPL	0.691380173	1.25E-51
KPNA2	0.691344503	1.27E-51
CLIC1	0.691251538	0
BRAP	0.691236935	1.33E-51
EXO1	0.691038432	1.46E-51
NME6	0.69099023	0
ARPC2	0.690798713	0
DVL3	0.690151395	0
CBX3	0.689916326	0
CDCA3	0.689513414	2.98E-51
SUPT7L	0.689226497	3.40E-51
WDR62	0.689219329	3.41E-51
FUNDC1	0.6891627	0
PTBP1	0.689096426	0
EIF2S2	0.68898579	0
CHMP4B	0.688020358	0
CNOT9	0.687447159	0
TMEM201	0.687403024	7.90E-51
CENPF	0.687302709	0
COMMD2	0.687299733	0
EZH2	0.68700299	0
RAN	0.686651063	0
C4orf46	0.686455133	1.22E-50
CBFA2T2	0.686293684	1.31E-50
MCM6	0.686277048	1.32E-50
FANCI	0.686067998	1.46E-50
UBE2N	0.68606515	0
NCAPG	0.685585236	1.82E-50
CKAP2L	0.68529886	2.07E-50
TRIM28	0.685292588	0
PPM1G	0.685181681	0
CNOT6	0.684515068	2.96E-50
HSPA14	0.684289062	3.28E-50
NUP93	0.683840476	4.02E-50
MELK	0.68336123	5.00E-50
SGO1	0.683310333	5.11E-50
CDCA4	0.683256951	5.24E-50
STIL	0.683146588	5.51E-50
FANCB	0.683138529	5.53E-50
NCOA5	0.683119894	0
C18orf54	0.682931504	6.07E-50
CDT1	0.681818136	1.00E-49
CCT2	0.681801995	0
AURKB	0.681477976	1.17E-49
MGME1	0.681431133	0
DNMT3A	0.681009102	1.44E-49
FAAP24	0.681001577	1.45E-49
RAD51	0.680870062	1.54E-49
MTF2	0.680742925	1.63E-49
HASPIN	0.680673011	1.68E-49
NUP37	0.680658033	1.69E-49
SHCBP1	0.680616018	1.72E-49
G6PD	0.680487341	0
C5orf34	0.680447134	1.86E-49
MPV17	0.680015581	0
MAD2L1	0.679868156	0
CENPH	0.679631464	0
VPS37C	0.679397207	0
KDM1A	0.679051773	0
UBE2Z	0.678771035	3.92E-49
MPZL1	0.677462784	7.00E-49
LMNB1	0.67730891	0
SNRPB2	0.676942106	0
SNX5	0.676818215	0
EFTUD2	0.676564752	0
ACTL6A	0.67654983	1.05E-48
DGKZ	0.6764749	1.08E-48
CCT6A	0.676260163	0
CORO1C	0.676130862	0
MCM3	0.675788674	0
DCLRE1C	0.675756805	1.48E-48
WDHD1	0.675503022	1.66E-48
SMPD4	0.675312947	1.80E-48
SMARCC1	0.675130716	1.95E-48
PHF21A	0.674958586	2.11E-48
CALM2	0.674769682	0
GPSM2	0.674448919	2.63E-48
RNF114	0.674401796	0
NOL10	0.674357162	0
MRE11	0.674276868	2.84E-48
RALA	0.674071239	0
CLSPN	0.673948486	3.28E-48
CASP2	0.673946221	3.28E-48
DDX27	0.67371999	3.62E-48
ASF1B	0.673687709	3.67E-48
ATAD5	0.673271541	4.40E-48
POLD1	0.673258417	4.42E-48
DBF4	0.673242008	4.46E-48
LIN9	0.67277462	5.46E-48
TCOF1	0.672717994	5.59E-48
SKA1	0.672585177	5.93E-48
FSD1L	0.672414356	6.38E-48
TARDBP	0.672410069	0
PWP1	0.672301688	6.70E-48
PKM	0.672251012	0
ZBTB12	0.67158742	9.13E-48
TPM3	0.671572586	0
CENPE	0.671407489	9.87E-48
MTFR2	0.671382244	9.97E-48
EDC3	0.670825497	1.27E-47
KMT5A	0.670823379	1.27E-47
BAK1	0.670508961	0
GPN1	0.670209017	1.65E-47
DNAJC5	0.670050231	1.77E-47
ARHGEF39	0.669885449	1.90E-47
CDK4	0.669877333	0
NSD2	0.669761152	2.00E-47
NRF1	0.669659216	2.09E-47
CDC6	0.669472478	2.27E-47
SKA3	0.669348992	2.39E-47
NDC80	0.669286145	2.46E-47
ORC1	0.669189484	2.56E-47
PLK4	0.668916861	2.88E-47
ARHGAP11A	0.668872904	2.93E-47
RBM14	0.668799147	3.03E-47
ARF3	0.668387393	0
LARP4B	0.66837504	3.63E-47
RAD54L	0.667996875	4.26E-47
PTBP3	0.66764914	4.94E-47
BIRC5	0.667644857	0
SPRING1	0.667558792	5.13E-47
RAD51D	0.666970038	6.59E-47
NAT10	0.666843757	6.96E-47
PYGO2	0.666713509	0
ARFGAP1	0.66645139	0
NIF3L1	0.666425151	0
RBMX	0.666315957	8.70E-47
ZWINT	0.666275291	0
NOP56	0.665551962	0
PSRC1	0.665339119	1.31E-46
SMS	0.665107973	1.45E-46
BARD1	0.664262735	2.07E-46
SNRPB	0.664065267	0
UBE2T	0.663542111	0
RBM12	0.663448561	2.91E-46
PIF1	0.663396939	2.97E-46
MFF	0.662846914	0
RPIA	0.662828835	3.77E-46
CENPM	0.662754852	3.89E-46
TRAFD1	0.662697325	0
RAD51AP1	0.662385478	4.54E-46
KNTC1	0.662185529	4.93E-46
PTGES3	0.6616337	0
PLXNA1	0.661621798	0
RIT1	0.661379876	6.89E-46
ZNF143	0.661328299	7.04E-46
STMN1	0.661174428	7.51E-46
PRDM4	0.66100428	8.05E-46
EIF2B5	0.660814386	8.71E-46
DYRK2	0.660660378	9.29E-46
HROB	0.660530041	0
SRSF3	0.660241412	0
TRMT6	0.660191278	1.13E-45
IKBIP	0.660163866	1.14E-45
POU2F1	0.660142451	1.15E-45
HNRNPLL	0.659705541	1.38E-45
CSNK1D	0.659665552	1.40E-45
H2AX	0.659528091	0
ASXL1	0.659474305	1.52E-45
PIGS	0.658672709	2.11E-45
RAD1	0.658546924	2.22E-45
RTKN2	0.658444747	2.32E-45
HDAC2	0.658373847	0
PHF19	0.657767285	3.06E-45
RAD18	0.657514001	3.39E-45
ANKRD52	0.657370319	3.60E-45
CDC25A	0.657208196	3.84E-45
MRGBP	0.657005993	4.18E-45
HMGA1	0.656836027	0
U2AF2	0.656686438	0
POLR3F	0.656570301	4.99E-45
CAPN10	0.655709056	7.08E-45
DBF4B	0.655703646	7.10E-45
CENPW	0.655244648	0
SCMH1	0.65518162	0
CKAP5	0.6549617	0
DSN1	0.654716802	1.06E-44
ADNP	0.654497784	0
YWHAQ	0.654435568	0
SSRP1	0.654269387	1.27E-44
DTL	0.654034092	1.40E-44
ANAPC5	0.65380723	1.53E-44
MMD	0.653690327	0
FOXM1	0.653503409	0
NUP43	0.653416306	0
ZNF792	0.652639411	2.45E-44
RFWD3	0.65249659	0
BEND3	0.652085052	3.06E-44
EWSR1	0.651392163	4.04E-44
ARHGEF2	0.651099433	0
CDC123	0.651068325	0
GLTP	0.65101774	0
MTBP	0.650962	4.79E-44
FAM222B	0.650950923	4.81E-44
TM9SF4	0.650825591	5.06E-44
SOGA1	0.650412121	5.97E-44
BTBD10	0.650082244	6.80E-44
EHMT2	0.649618913	8.18E-44
DEPDC1	0.649343897	9.12E-44
GMPS	0.649228666	9.55E-44
SNRPD1	0.648882105	0
DTYMK	0.648633014	1.21E-43
MARCKS	0.648538564	0
FAM117B	0.648524355	1.26E-43
KPNB1	0.648286454	0
HELLS	0.648280543	1.39E-43
SSB	0.648162471	1.46E-43
PRMT1	0.648091149	0
HDAC1	0.64760699	1.81E-43
DHX37	0.647554468	0
LIMK1	0.647510551	1.88E-43
KCTD10	0.647018053	2.29E-43
LSM14A	0.64699317	0
GTPBP4	0.646952547	2.35E-43
CPSF3	0.646883254	2.41E-43
ANKRD27	0.646266595	0
FAM72A	0.646110675	3.26E-43
MKI67	0.645838652	3.63E-43
MIS18A	0.645818997	3.66E-43
POLA1	0.645349889	4.40E-43
H2AZ1	0.645155632	0
PRELID3B	0.644900816	0
E2F2	0.644854005	5.34E-43
XPO5	0.644748024	5.56E-43
LRRC1	0.644319139	6.57E-43
TRA2B	0.64429191	0
ZNF335	0.644022709	7.38E-43
PTTG1	0.643853963	0
HNRNPM	0.643762802	0
FANCF	0.643728448	0
DLGAP4	0.643465247	0
PLAGL2	0.643409567	9.36E-43
RRM2	0.643189062	0
PCLAF	0.643080541	1.06E-42
ABCC5	0.642993125	1.10E-42
CDKN3	0.642931899	1.13E-42
PPP2R1A	0.642804675	0
NRM	0.642575287	0
EIF2S3	0.642401352	0
UTP6	0.642228002	1.48E-42
DR1	0.642228002	1.48E-42
COPZ1	0.641937707	0
CDC45	0.641649749	1.85E-42
KNOP1	0.641074786	2.31E-42
AACS	0.640778854	2.58E-42
AC069544.2	0.640622367	2.74E-42
UBAP2	0.640559258	2.81E-42
BRPF1	0.64037031	3.02E-42
TOPBP1	0.640357818	3.04E-42
HILPDA	0.64032829	3.07E-42
NDC1	0.640030378	0
SMARCA4	0.639844541	0
TMEM65	0.639517679	4.19E-42
CENPK	0.639310824	4.54E-42
METTL9	0.639253531	4.64E-42
PLCB3	0.638849397	5.41E-42
HAUS6	0.638791774	5.53E-42
SENP1	0.638738447	0
STK25	0.638570463	0
SUPT5H	0.638434172	6.34E-42
TYRO3	0.638306082	6.65E-42
ILF2	0.638159296	0
TMEM185B	0.638053253	7.33E-42
LSM14B	0.638008625	0
KCTD7	0.637947891	7.63E-42
COIL	0.637917465	0
PIMREG	0.637899582	7.77E-42
SLC30A6	0.637858495	0
DCAF16	0.637480329	0
CEP89	0.637471938	9.14E-42
TEDC2	0.637360225	0
PPP4R1	0.637281053	9.82E-42
GNPDA1	0.637127364	1.04E-41
ZNF195	0.636675787	1.24E-41
CCDC6	0.636304174	0
CWC27	0.636233616	1.46E-41
UXS1	0.636153817	1.51E-41
MBOAT7	0.636034752	0
FUBP1	0.635938766	1.63E-41
RAB35	0.63591442	1.65E-41
SFSWAP	0.635905131	1.65E-41
PKNOX1	0.635451758	1.96E-41
SFR1	0.635376429	2.02E-41
DHX34	0.6353492	2.04E-41
BRD9	0.635232976	0
NCL	0.635186178	0
DDX23	0.635034155	0
YAE1	0.634956427	2.36E-41
CCDC59	0.634743042	2.56E-41
RALGAPB	0.634736778	2.57E-41
EED	0.634677125	2.63E-41
UHRF1	0.634607242	2.70E-41
ABI2	0.634043596	3.33E-41
DYNC1LI1	0.633894518	0
DNMT1	0.633799927	3.65E-41
TUBA1B	0.633548001	0
WDR75	0.633416579	4.21E-41
GTPBP2	0.633374878	0
SEPHS1	0.633328935	4.35E-41
DVL2	0.633315453	4.37E-41
MED22	0.633302198	4.39E-41
HEATR6	0.633282095	0
RNF8	0.633225916	4.52E-41
LIG1	0.632771923	0
NCOA6	0.632720435	5.46E-41
ZWILCH	0.632701179	5.50E-41
U2SURP	0.632347138	6.28E-41
QSER1	0.632085603	6.92E-41
SF3B4	0.632058873	0
ZNF273	0.631890534	7.44E-41
VASP	0.631412544	8.88E-41
PSMC3IP	0.631386704	8.97E-41
GMEB1	0.631285991	9.31E-41
CDK2	0.631228195	9.51E-41
DPF2	0.631046864	1.02E-40
UCK2	0.630980007	1.04E-40
KIF20B	0.63075526	1.13E-40
HNRNPA1	0.630531104	1.23E-40
BLM	0.630514589	1.24E-40
UBE2S	0.630449369	0
TAF3	0.630327094	1.33E-40
TLK2	0.630271548	1.36E-40
TTC27	0.630009571	1.49E-40
TUBA1C	0.629919899	1.54E-40
TTLL4	0.629909256	1.55E-40
ELOVL1	0.629794748	0
SRSF9	0.629648946	0
MAPK3	0.629535511	1.78E-40
LRCH3	0.629287764	1.95E-40
KCMF1	0.629114784	2.08E-40
RBBP7	0.629045492	2.13E-40
YKT6	0.628998559	2.17E-40
FANCE	0.628898202	2.25E-40
ANAPC1	0.628604631	2.51E-40
SRSF2	0.628578558	0
RNFT2	0.628498728	2.60E-40
FEN1	0.628346465	0
IQCB1	0.628306473	2.80E-40
TBC1D10B	0.628263327	2.84E-40
KANSL2	0.628160265	2.95E-40
SMG9	0.627989932	3.14E-40
MCM4	0.627925061	3.22E-40
ACIN1	0.627720517	0
MASTL	0.627651032	3.55E-40
PKMYT1	0.627527133	3.72E-40
PDRG1	0.62748752	3.77E-40
ZFP64	0.627362952	3.95E-40
GRB2	0.627338066	3.99E-40
UBAP2L	0.627270668	0
STARD3NL	0.627197902	0
ZNF605	0.626975674	4.55E-40
CCNA2	0.62681518	4.82E-40
COLGALT1	0.626812162	0
FAM72B	0.626783212	4.88E-40
MFSD10	0.62632877	0
MCM7	0.626184862	0
CHTOP	0.626077471	0
PBK	0.625960613	0
GGA3	0.625951188	6.61E-40
DUSP12	0.625871347	0
HSF2BP	0.625796688	6.99E-40
SASS6	0.625759071	7.09E-40
CREB1	0.62572464	7.18E-40
HNRNPA2B1	0.625710126	0
GCN1	0.625639524	0
TAF4	0.625491457	7.81E-40
FBXL19	0.625289305	8.41E-40
CACYBP	0.624673551	0
DNTTIP1	0.624539111	0
STK4	0.624427519	1.15E-39
RFC5	0.624284067	1.21E-39
CDC25C	0.624229924	0
TUBG1	0.62420174	1.25E-39
NEDD1	0.624170581	1.26E-39
SLBP	0.62413556	1.28E-39
DCTN5	0.623887143	1.40E-39
RNF24	0.623866002	1.41E-39
TOMM34	0.623634855	1.53E-39
KIAA1522	0.623576384	0
CDC7	0.623551489	1.58E-39
SLC26A11	0.623393565	1.67E-39
HNRNPR	0.623217965	0
TMEM184B	0.623204888	1.79E-39
KDELR1	0.622830332	0
PTPN23	0.622755402	0
RASSF3	0.622717252	2.13E-39
PHIP	0.622700938	2.14E-39
MOB1A	0.622606937	2.22E-39
PGS1	0.622589667	2.23E-39
KIF14	0.622533985	2.27E-39
GSK3A	0.622485979	0
ZNF133	0.622458962	2.34E-39
PPT1	0.62206291	0
GPD2	0.622022376	2.73E-39
HNRNPC	0.621581952	0
HMGN4	0.621438044	0
NEMP1	0.621386014	3.43E-39
DCLRE1B	0.621339748	3.49E-39
NAE1	0.621068213	3.85E-39
RIC8A	0.620935446	0
CCNE1	0.620795367	4.24E-39
NFYA	0.620733379	0
ANKRD13D	0.62071665	4.36E-39
DNMT3B	0.620711002	4.37E-39
UBXN2A	0.620708161	4.37E-39
SET	0.620703082	0
DCUN1D5	0.62047174	4.76E-39
ASPM	0.620462865	4.77E-39
ZNF765	0.620270079	5.11E-39
MMS22L	0.620226	5.20E-39
TPGS2	0.620167474	5.30E-39
ERCC3	0.620144532	5.35E-39
SUMO2	0.620056306	0
POLR2D	0.619929658	5.77E-39
BMS1	0.619660328	6.35E-39
PTMA	0.619572102	0
GABPB1	0.619297894	7.23E-39
NONO	0.619207191	0
SPATS2L	0.619162017	0
NUP85	0.619075455	0
PRKAG1	0.619066258	0
SMARCB1	0.619038937	0
NR2C2AP	0.619036773	0
CNOT3	0.618953458	0
HCFC1	0.618892678	8.35E-39
XRCC1	0.618829921	8.53E-39
AP5Z1	0.618821129	8.56E-39
FAM72D	0.618778871	8.69E-39
RNPS1	0.618777359	0
UBE2Q2	0.618617803	9.20E-39
B4GALT4	0.618523065	9.51E-39
CANT1	0.618511994	0
DUSP11	0.61840992	9.90E-39
TMEM43	0.618272056	0
TET1	0.618170777	1.08E-38
CCDC43	0.618061188	1.12E-38
CENPJ	0.618056319	1.12E-38
CPNE1	0.618055965	1.12E-38
PDCL3	0.617934643	1.17E-38
TTF2	0.617834099	1.21E-38
CD2AP	0.617734875	1.26E-38
ZSWIM1	0.617642363	1.30E-38
PAK4	0.617239269	0
TCERG1	0.616935981	1.67E-38
TSEN54	0.6168386	1.72E-38
ABCC10	0.616447678	1.98E-38
BRIX1	0.616342046	2.05E-38
NUDT1	0.616227581	0
ARPC3	0.616089894	0
HNRNPUL1	0.616040392	0
MRPL42	0.615744897	2.53E-38
CENPQ	0.615730934	0
CNOT10	0.615721321	2.55E-38
HAUS5	0.615626187	2.64E-38
TASOR	0.615588919	0
UBE2I	0.615550955	2.71E-38
HINFP	0.61553358	2.73E-38
SSH2	0.615385219	2.87E-38
P3H1	0.615357908	0
NUP205	0.615264855	0
KMT5C	0.615235224	3.03E-38
FBXO46	0.615027622	0
NAA25	0.614983654	3.31E-38
CEP131	0.614751384	3.59E-38
CEBPZOS	0.61458647	3.80E-38
ENTPD6	0.614532869	0
DRAM1	0.614327368	4.16E-38
RPN2	0.614192303	0
NKIRAS2	0.614112234	0
XXYLT1	0.614094588	4.51E-38
BLOC1S3	0.613961469	4.73E-38
OIP5	0.613560071	5.43E-38
HNRNPA0	0.613507926	0
DSCC1	0.613460848	5.62E-38
SAPCD2	0.613410553	5.72E-38
REEP4	0.613378125	5.79E-38
RBM39	0.613201715	0
MARCKSL1	0.613145179	0
KHDC4	0.612900944	6.83E-38
SRSF7	0.612887929	0
THOC5	0.612799151	7.08E-38
NEIL3	0.612481181	7.90E-38
PFDN4	0.612289573	0
RCAN3	0.612279293	0
E2F4	0.612269285	0
TRIP4	0.612134562	8.91E-38
MED10	0.612126999	0
RMI2	0.612072628	0
NUP155	0.611965726	9.45E-38
TSN	0.611740989	0
TUBB	0.61172557	0
GTF2H1	0.611686253	1.04E-37
SF3A2	0.611671199	0
STX16	0.611624942	0
INCENP	0.611468944	1.12E-37
TCF19	0.611199656	1.23E-37
SNRNP40	0.61115751	0
NCAPG2	0.610942094	1.35E-37
TBL1XR1	0.610818297	0
TTI1	0.610663298	0
HDAC11	0.610442337	1.60E-37
FAM220A	0.610412299	1.61E-37
PLCB1	0.610350948	1.65E-37
INTS8	0.610115526	0
UBE2L3	0.609910119	1.92E-37
ZNF107	0.609827039	1.97E-37
POGK	0.609823422	1.98E-37
STK11IP	0.609719766	2.05E-37
SLC39A10	0.609537363	2.18E-37
TOP2B	0.609499087	2.21E-37
AKAP8L	0.609438358	2.26E-37
SNRPA1	0.609420858	2.27E-37
NRAS	0.60938277	2.30E-37
CSRNP2	0.609375601	2.31E-37
PDE7A	0.609373925	2.31E-37
KHSRP	0.609365146	0
PFKFB4	0.609259949	2.40E-37
ACTR3	0.609195539	0
FBXO5	0.609161714	2.48E-37
FUS	0.608744067	0
NCDN	0.608716693	2.89E-37
TONSL	0.608588973	3.02E-37
MTA2	0.608534966	0
ZNF519	0.608430621	3.19E-37
MARS1	0.608364278	0
QRICH1	0.608256658	3.38E-37
CHORDC1	0.608068969	3.60E-37
ZNF431	0.608025723	3.66E-37
TBC1D22B	0.607903691	3.81E-37
FKBP1A	0.607891977	0
NPEPPS	0.607805633	3.94E-37
PARD6B	0.607756753	4.01E-37
CCT5	0.607683417	0
HSF2	0.607416135	4.50E-37
VPS72	0.607253315	0
CSNK1E	0.607200784	4.85E-37
IFT172	0.606741537	5.66E-37
ZBTB40	0.606662332	5.82E-37
ISG20L2	0.606616317	5.91E-37
PCNP	0.606444506	0
BCL9	0.606314704	6.55E-37
PPFIA4	0.60615077	6.92E-37
MED15	0.606148573	0
LBR	0.606122605	0
ATIC	0.606105293	0
WDSUB1	0.60575553	0
ATXN7L3	0.605670862	0
ZBED8	0.605568923	8.43E-37
CAPZA1	0.605564283	0
NABP2	0.605525601	0
CCDC138	0.605491181	8.65E-37
CDC27	0.605476099	0
DDIAS	0.605165493	9.66E-37
GMEB2	0.605052218	0
CYRIB	0.60494311	1.04E-36
UTP18	0.604915342	0
GINS3	0.604857146	1.07E-36
INTS4	0.60476938	1.10E-36
CCT4	0.604719767	0
RNF41	0.60464312	1.15E-36
MZT1	0.604614041	1.16E-36
USP21	0.604361389	1.27E-36
DHX57	0.604152777	1.36E-36
FANCL	0.604070826	0
EIF2B1	0.603726744	0
DTNBP1	0.603709067	1.58E-36
CAPRIN1	0.603702399	0
PHETA1	0.603698423	1.58E-36
METTL21A	0.603477543	1.71E-36
VRK1	0.603425037	1.74E-36
GTF3C3	0.603326438	1.79E-36
AP4M1	0.603262275	1.83E-36
MTCH1	0.602985832	0
SNRPA	0.602859235	0
CCAR1	0.602682325	0
P2RX4	0.602548601	2.33E-36
SLC1A5	0.602458523	2.40E-36
AAR2	0.602382823	2.46E-36
JPT1	0.602305242	0
SMARCAL1	0.602288593	2.54E-36
DROSHA	0.602059082	0
CAD	0.601897578	2.89E-36
MTX2	0.601749354	0
PRMT2	0.601715447	3.08E-36
SERPINH1	0.601455762	3.35E-36
ARL6IP6	0.601449446	3.36E-36
CKS2	0.601425831	0
RUSC1	0.601419285	3.39E-36
CHAF1A	0.601384931	3.43E-36
PTPDC1	0.601072349	3.81E-36
SLC36A1	0.601050262	3.84E-36
DCP2	0.600846396	4.11E-36
NOL7	0.600823687	0
PTDSS2	0.600769532	4.21E-36
PACC1	0.600667511	4.36E-36
ENAH	0.600591864	0
MRPS23	0.600516935	0
LUC7L3	0.600456558	4.68E-36
MSANTD3	0.600418457	4.74E-36
PSPH	0.600206125	0
ZNF589	0.599992493	5.46E-36
BCORL1	0.59994855	5.54E-36
SPAST	0.599939934	5.55E-36
ATP13A2	0.599930386	5.57E-36
C1orf159	0.599704284	6.00E-36
MARK2	0.599676517	6.06E-36
R3HDM1	0.599671648	6.07E-36
FAM136A	0.599643745	0
EXOSC3	0.599510779	6.40E-36
PAFAH1B3	0.59945335	6.52E-36
ZNF473	0.599202728	7.09E-36
DENND6A	0.599146544	7.22E-36
ZBED5	0.599059847	7.43E-36
RAD21	0.599037815	0
TPRKB	0.598963331	7.67E-36
MORF4L1	0.598923662	0
SOX12	0.598746751	0
RCE1	0.598677773	0
FARSB	0.598617572	8.60E-36
LPCAT1	0.598417398	9.18E-36
BUB3	0.598277737	9.62E-36
TRPC1	0.598193217	9.89E-36
CDC25B	0.598067514	0
CKAP2	0.598046049	1.04E-35
METTL5	0.598012682	1.05E-35
RPA1	0.597989338	0
KCNMB3	0.597948702	1.07E-35
MCM5	0.597805029	1.12E-35
CRNKL1	0.597633354	0
MCM2	0.597629472	1.19E-35
RNF220	0.597339396	1.31E-35
ZNF530	0.597333782	1.31E-35
GRPEL2	0.597273488	1.34E-35
KBTBD2	0.597269606	1.34E-35
SFT2D1	0.597251401	0
RYK	0.597249508	0
RBM15B	0.597133447	1.40E-35
SRSF10	0.597113754	1.41E-35
UBE2D1	0.597046574	1.44E-35
MED20	0.596991702	1.47E-35
CCDC137	0.596946623	1.49E-35
THUMPD2	0.596929446	1.50E-35
TSG101	0.596681989	0
AUNIP	0.596580222	1.68E-35
BMT2	0.596398471	1.78E-35
VPS29	0.596346022	0
OBI1	0.596301645	1.84E-35
C19orf47	0.596022227	0
S100PBP	0.59599166	0
PHF20	0.595990037	0
STXBP4	0.595830532	2.15E-35
NDE1	0.595799723	2.17E-35
ELMO2	0.595756862	0
NANP	0.595654882	0
LZTS2	0.595645144	0
CCDC93	0.595544556	2.36E-35
PDCL	0.595400878	0
ZNF346	0.595385255	2.48E-35
UBE2D2	0.595232624	0
IKBKE	0.595173329	2.66E-35
RCN2	0.594980594	2.83E-35
TJAP1	0.594890706	0
CCDC34	0.59488205	0
E2F3	0.594769019	3.04E-35
UPF3B	0.594727537	3.08E-35
DNAJC7	0.594504425	0
ADO	0.594453069	3.36E-35
OSBPL2	0.594402174	0
CHML	0.594291984	3.55E-35
PNMA1	0.594221207	0
NOP58	0.594153891	3.71E-35
MEX3A	0.594030106	3.86E-35
GORASP2	0.593839254	0
PA2G4	0.5933064	4.88E-35
C12orf65	0.593147343	5.14E-35
BRCA1	0.593077538	5.26E-35
SUCO	0.593011239	0
DDX11	0.592993856	5.40E-35
NRBP1	0.592988151	5.41E-35
ACD	0.592859215	0
DDX55	0.592582379	6.17E-35
MYO19	0.592575225	6.18E-35
C15orf39	0.592534189	6.27E-35
DDX1	0.592532445	0
HAUS8	0.592490272	6.36E-35
TAF1B	0.592452075	6.44E-35
ZNF93	0.592277825	6.81E-35
E2F1	0.592123172	0
CSNK1G1	0.592013587	7.41E-35
ARMC8	0.591930828	7.61E-35
HMGB2	0.591864744	7.78E-35
AKAP8	0.591850408	7.81E-35
DNAJC9	0.591747616	8.08E-35
XRCC6	0.591742301	0
EPS15L1	0.591692959	8.22E-35
WAC	0.591530496	0
MANBAL	0.591415261	0
SMG5	0.591322207	0
ESCO2	0.591319386	9.27E-35
SF3B2	0.59129678	0
RBM19	0.591295157	0
ANP32A	0.591269769	9.42E-35
KCTD5	0.591085786	0
MCU	0.591058465	0
ZNF142	0.591035672	1.02E-34
NT5DC2	0.590920006	1.05E-34
ZMYM3	0.590882637	0
TRIM45	0.590879741	1.07E-34
PRPF38A	0.59084444	1.08E-34
SHKBP1	0.590767752	1.11E-34
CIZ1	0.590744043	1.12E-34
CD276	0.590667585	0
PRRC2A	0.590641347	0
ZCCHC3	0.590572949	1.18E-34
WDCP	0.590420424	1.24E-34
STAM	0.59020655	1.33E-34
SRC	0.590040555	0
PIGC	0.58994101	0
STX1A	0.589940597	1.44E-34
FNBP4	0.589905613	1.46E-34
LRRC37B	0.589848355	1.49E-34
ZNF84	0.589772064	1.52E-34
UBTF	0.589724606	0
IGF2BP2	0.589712553	1.55E-34
PRMT3	0.589683012	1.57E-34
PIP4K2B	0.589656884	1.58E-34
FTSJ1	0.589600444	0
WIPF2	0.589596832	1.61E-34
PAPSS1	0.589566902	0
ARL8B	0.589529842	0
CRLF3	0.589132551	1.87E-34
USP1	0.589131389	0
ZNF738	0.589091848	1.89E-34
DHX9	0.589079722	0
SOCS5	0.589001006	0
DNM1L	0.588940683	0
CDK5RAP1	0.588824095	0
ACYP1	0.58881637	2.07E-34
GOSR2	0.588736492	2.12E-34
C12orf4	0.588662413	2.17E-34
MED24	0.588454586	0
AGBL5	0.588265002	2.46E-34
UIMC1	0.588215905	2.50E-34
AAAS	0.588127721	2.57E-34
RNF216	0.588125652	0
ITGB1BP1	0.588114681	2.58E-34
GLRX3	0.587976859	2.70E-34
KDM5C	0.587675572	2.97E-34
DKC1	0.587616562	0
MOB4	0.587496601	3.15E-34
YWHAZ	0.587420621	3.22E-34
CLSTN1	0.587371795	3.27E-34
CALU	0.58725084	0
MMS19	0.586981862	3.70E-34
DBR1	0.586950619	3.74E-34
NVL	0.586706584	0
PI4KB	0.586543199	0
CCT7	0.586482065	0
SEPTIN2	0.586476018	4.35E-34
AEBP2	0.586408758	0
HMGXB3	0.586070086	0
BTBD3	0.585785826	5.41E-34
PPP1R37	0.585778212	0
METAP2	0.585767933	0
MAGED1	0.585414112	0
GINS4	0.58522813	6.45E-34
COA1	0.585119826	6.67E-34
GOLGA3	0.584955336	0
PPP6R1	0.584891227	0
CIT	0.58472897	7.54E-34
CHMP3	0.584647677	7.74E-34
SLC41A3	0.584631272	0
MOB3A	0.584595294	0
RBM10	0.584443541	0
C2orf68	0.584408105	0
CNPY4	0.584381325	0
PPP1CB	0.584208202	0
HNRNPK	0.584152749	0
WDR33	0.584151825	9.04E-34
DDX39A	0.584080794	0
UTP20	0.584066807	9.29E-34
NELFA	0.58376272	1.02E-33
ACP1	0.58374077	0
SCAMP4	0.583736076	1.03E-33
RNF2	0.583486264	1.11E-33
POLD3	0.583478555	1.12E-33
CHTF18	0.583472198	1.12E-33
C1orf52	0.583402909	0
HNRNPH3	0.583402312	1.14E-33
VPS26A	0.583172479	1.23E-33
FLVCR1	0.58311011	1.25E-33
ATP2B1	0.583098845	1.26E-33
MFSD5	0.583062017	1.27E-33
IARS1	0.583007972	0
COLCA2	0.582873593	1.35E-33
XPOT	0.582726647	0
DEAF1	0.582602875	1.47E-33
IFNGR2	0.582541352	0
MRPL9	0.582163186	0
LEMD2	0.582113994	1.71E-33
STX7	0.58192584	1.81E-33
DCAF15	0.581824514	0
POC5	0.58181105	1.88E-33
NUP210	0.581642194	0
HAT1	0.58153318	0
WASF1	0.581214063	2.26E-33
ZBTB2	0.581204866	2.27E-33
RAC1	0.581134186	0
BET1L	0.580969719	0
RRAGC	0.580912952	2.48E-33
ZCCHC17	0.580457501	2.86E-33
NAA50	0.580253963	0
COPB1	0.580189313	0
PRPF39	0.580135137	3.16E-33
PTGES3L	0.580029726	3.27E-33
UCKL1	0.579954824	3.34E-33
DIAPH3	0.579759777	3.55E-33
C2CD5	0.579419766	3.94E-33
FHL3	0.57941053	0
CWC22	0.579342362	0
RUVBL1	0.579271704	4.13E-33
CCT8	0.579194435	4.23E-33
CDYL	0.579103393	4.35E-33
CDV3	0.57906239	0
E2F8	0.578977743	4.52E-33
ZC2HC1A	0.578888729	4.65E-33
SH3D21	0.578637046	5.02E-33
PACS1	0.578409391	0
NEPRO	0.578261137	5.64E-33
FRMD8	0.578142403	0
PDCD7	0.57814167	5.85E-33
MAVS	0.578131583	0
CTSV	0.577954	6.19E-33
MED28	0.577680904	6.74E-33
GYG1	0.576872095	8.63E-33
XRCC3	0.576862705	8.66E-33
SUDS3	0.576771254	8.90E-33
PLEKHG2	0.576764337	8.92E-33
GRK6	0.576742812	0
PRPF19	0.576615945	0
NCKAP5L	0.576502411	9.66E-33
RTF2	0.576341557	1.02E-32
BTF3L4	0.576272019	1.04E-32
WASF2	0.576269236	1.04E-32
ZNF850	0.576249106	1.04E-32
ZNF202	0.576214073	1.06E-32
SUZ12	0.576003251	0
ARL1	0.575717328	0
SRPK1	0.575647519	1.25E-32
TRIM11	0.57559423	1.28E-32
STRBP	0.575258572	1.41E-32
TRIM65	0.575215658	1.43E-32
NUP188	0.575147954	1.46E-32
AGFG1	0.575069237	1.50E-32
ZBTB26	0.575061356	1.50E-32
DDX52	0.575039039	1.51E-32
ATG4B	0.574988627	1.53E-32
TXNDC9	0.574963431	0
HNRNPD	0.574945076	1.55E-32
HMMR	0.574768881	1.64E-32
UBE2E3	0.574761905	0
DRAM2	0.574598965	1.73E-32
VPS35	0.574590405	0
SLC25A19	0.574531822	1.76E-32
XPO1	0.574520074	0
ARID3A	0.574391701	1.84E-32
RBPJ	0.574384049	1.84E-32
LCMT1	0.574368591	0
PPP1CA	0.574345328	0
PHTF2	0.574329987	1.87E-32
PNO1	0.574285276	0
STAMBP	0.574186754	1.96E-32
KIF22	0.57415182	1.98E-32
UHRF1BP1	0.573973287	2.09E-32
PCIF1	0.573957965	0
SOX4	0.573880601	0
OFD1	0.573864139	2.16E-32
FBXO45	0.573841184	2.17E-32
HAUS1	0.573820548	0
SAMD10	0.5736755	2.28E-32
TFAP4	0.573644083	2.31E-32
PLIN3	0.573568168	0
SLC4A1AP	0.573517081	2.40E-32
ESPL1	0.573470999	2.43E-32
DMWD	0.573465859	2.43E-32
STK17A	0.57330145	0
METTL4	0.573275482	2.58E-32
SOAT1	0.573254653	0
C12orf75	0.573180438	2.65E-32
ZFC3H1	0.573094243	0
CCDC163	0.573087152	2.73E-32
NCAPD3	0.573042036	0
YWHAH	0.572993345	0
SALL2	0.572632338	3.13E-32
RAB11A	0.572603181	3.16E-32
PCBP2	0.57254052	0
DARS1	0.572535284	3.22E-32
GID8	0.572523652	3.23E-32
AGAP1	0.572468199	3.29E-32
SAMD4B	0.572452065	0
TULP3	0.572395529	0
PEA15	0.57239039	0
KPNA4	0.572378758	0
TIPIN	0.572157872	3.61E-32
SF3A3	0.572146124	0
ARHGAP1	0.572123943	0
ELAVL1	0.572100409	0
OTUB1	0.572063794	3.71E-32
PMS1	0.571811432	4.01E-32
FIP1L1	0.571762529	4.07E-32
ORC2	0.571675987	0
MAST2	0.571539382	0
GNB1	0.57149015	0
OSBPL3	0.571200864	4.81E-32
SP1	0.571155439	4.88E-32
UNK	0.570982296	5.14E-32
HMGN1	0.570935789	5.21E-32
ALYREF	0.570891523	0
RAB10	0.57089017	0
PDCD10	0.570820419	5.40E-32
BAZ2A	0.570786838	0
TMEM44	0.570731732	5.54E-32
VEZF1	0.570696064	5.60E-32
TIGD1	0.570406102	6.11E-32
BCAS4	0.570243316	6.41E-32
BRCA2	0.570232572	6.44E-32
ZNF26	0.570086191	6.72E-32
IP6K2	0.569903407	7.10E-32
PTPN1	0.569761701	7.41E-32
THOC1	0.569735424	7.47E-32
CCDC112	0.569710615	7.52E-32
PARP1	0.569634217	0
RHOA	0.569620421	0
EIF4ENIF1	0.5695669	7.85E-32
MRPL3	0.569543868	0
ZNF124	0.569541723	7.91E-32
PSMD11	0.569528623	7.94E-32
PARD3	0.569461905	0
FOCAD	0.569317359	8.46E-32
MAMSTR	0.569285188	8.54E-32
TFE3	0.569245772	0
TMEM87B	0.569191381	8.78E-32
POLR1G	0.569097206	9.03E-32
FANCG	0.569090689	9.05E-32
C1orf174	0.568936353	9.48E-32
THUMPD3	0.568783556	9.92E-32
GYS1	0.56864299	1.03E-31
TSEN34	0.568604405	0
UBA3	0.568590242	1.05E-31
KNSTRN	0.568449309	1.10E-31
ZNF816	0.568408713	1.11E-31
GTPBP3	0.56840539	1.11E-31
FOXK1	0.568379055	1.12E-31
CDK2AP1	0.56832907	1.14E-31
LSM8	0.568323872	1.14E-31
MKKS	0.56831253	0
SELENON	0.568307391	0
ZNF92	0.568270235	1.16E-31
FOXK2	0.568257501	1.16E-31
RABL6	0.568212173	0
UBE2O	0.567579733	0
RECQL4	0.567477926	1.46E-31
RTN3	0.567442761	1.48E-31
WDR45B	0.567360083	0
BORA	0.567132239	1.62E-31
ACTR8	0.567044983	1.66E-31
UBTD2	0.567044134	0
LASP1	0.566775793	0
ZNF586	0.566752142	1.81E-31
TEX10	0.566611711	1.89E-31
ZFP69B	0.566427148	1.99E-31
STX3	0.566356452	2.04E-31
XPNPEP1	0.566198806	0
CEP170	0.566098426	2.20E-31
CDC42	0.566063554	0
TIMELESS	0.566011385	2.25E-31
RAD54B	0.565944177	2.30E-31
UNG	0.565942947	2.30E-31
ZBTB34	0.565829952	2.38E-31
XPO6	0.565733267	0
ZNF248	0.565695935	2.47E-31
DYNLL1	0.565643189	0
DNAH14	0.565553726	2.58E-31
CYTH2	0.56550243	2.62E-31
PSMD10	0.565459517	0
ILKAP	0.565399097	2.70E-31
MDC1	0.565297117	2.78E-31
COPG1	0.565269352	0
MUS81	0.565236794	2.83E-31
PPME1	0.565193011	2.87E-31
SMNDC1	0.565179177	2.88E-31
UTP11	0.565085138	0
RRM1	0.565030264	3.01E-31
FAM110A	0.564991755	3.04E-31
XRCC5	0.564958986	3.07E-31
RNF44	0.564893021	3.13E-31
KLC2	0.564683477	3.33E-31
DNAJC8	0.564648002	0
SRSF1	0.564505717	0
CDK7	0.564482086	3.54E-31
CSTF2	0.564257973	3.78E-31
COL9A2	0.564229722	3.81E-31
ZNF101	0.56412125	3.93E-31
ENOPH1	0.564113214	0
RGS19	0.564076637	3.98E-31
TRAF5	0.564060639	4.00E-31
ZMYM4	0.564044041	4.02E-31
CROCC	0.563886046	4.21E-31
FKBP9	0.563740632	4.39E-31
C17orf75	0.563567509	4.62E-31
PSMD14	0.563547665	4.65E-31
NT5C3A	0.563470127	4.75E-31
HNRNPH1	0.563460757	0
CLCN2	0.563444561	4.79E-31
ZNF286A	0.563344703	4.93E-31
PCNA	0.563189479	5.16E-31
ACTR6	0.563170949	5.19E-31
GPC2	0.563135084	5.24E-31
KXD1	0.563090339	5.31E-31
CEP95	0.562972166	5.50E-31
PLXNA3	0.562889333	5.63E-31
C12orf43	0.562862109	5.68E-31
STK35	0.562846728	5.70E-31
WDR53	0.562693335	0
BFAR	0.562579182	0
PRPF40A	0.562561637	6.20E-31
KIF5B	0.562545639	0
MOGS	0.562456952	6.39E-31
CREB3	0.562356015	0
RIBC2	0.562298012	6.69E-31
EHBP1L1	0.562021071	7.26E-31
SUGP2	0.561840742	7.65E-31
VPS54	0.561752249	0
COMMD7	0.561567667	8.28E-31
SCAF1	0.56149581	0
FIZ1	0.561372769	8.76E-31
ATXN2	0.561160655	0
AGPS	0.561025402	0
ZNF283	0.560950565	9.90E-31
GPR107	0.560932251	9.95E-31
MAML1	0.56092319	9.98E-31
HAUS3	0.56090835	1.00E-30
MAP7D1	0.560895831	0
TMEM120B	0.56078811	1.04E-30
ZMYND8	0.560711617	0
POLE3	0.560626408	0
HSP90AB1	0.560542281	0
PUS7L	0.560462558	1.14E-30
ZNF639	0.56037565	0
ZNF341	0.56035586	1.18E-30
LPCAT4	0.560275271	1.20E-30
PSME3	0.560158067	1.25E-30
PANK2	0.560043508	1.29E-30
PLEKHM2	0.560006584	1.30E-30
CA9	0.55987747	1.35E-30
ZNF260	0.559770704	1.39E-30
CLTA	0.559758629	0
DMAC2	0.559750243	0
SRSF12	0.559745558	1.40E-30
SLC37A3	0.559734802	1.41E-30
SAP130	0.559697803	1.42E-30
POLR3C	0.559577969	1.47E-30
ZNF514	0.559577563	1.47E-30
B4GALT3	0.559398219	1.55E-30
DCP1A	0.559217192	1.63E-30
DOT1L	0.559180636	1.65E-30
SPC24	0.558961992	0
LCOR	0.558887424	1.80E-30
EHD1	0.558799862	1.84E-30
MAP4K4	0.558776599	1.85E-30
WRNIP1	0.558603573	0
NELFB	0.558558128	0
BCL10	0.558503735	2.01E-30
SUB1	0.558435665	2.05E-30
VPS8	0.558230195	2.17E-30
SAAL1	0.558215204	2.18E-30
AP3M2	0.55818508	2.20E-30
C11orf49	0.558148757	2.22E-30
MED25	0.558051646	2.28E-30
GPATCH1	0.557970089	2.34E-30
FXR1	0.557890523	0
PDSS1	0.557715506	0
RTCA	0.557617583	0
RASSF1	0.557477229	2.69E-30
DZIP1L	0.557445627	2.72E-30
CAND1	0.557418394	2.74E-30
TTC9C	0.557375768	2.77E-30
CIAO1	0.557317864	0
PEDS1	0.557289634	2.84E-30
DONSON	0.557255107	0
SNX8	0.557251162	2.87E-30
GNL3	0.557246894	2.88E-30
EEF1E1	0.557156989	2.95E-30
MAU2	0.557052942	3.04E-30
FAM104A	0.556971926	3.11E-30
DNA2	0.556940044	3.14E-30
TEAD2	0.556873154	0
FAM98B	0.556842392	3.23E-30
RBCK1	0.556800659	0
IP6K1	0.556772256	0
BUD13	0.556716434	3.35E-30
GINS2	0.556648034	3.41E-30
FER1L5	0.556609595	3.45E-30
TUBD1	0.556572368	3.49E-30
ORC4	0.556439686	3.62E-30
TAF11	0.556306717	0
RFC2	0.556305365	0
FAM118B	0.556284551	3.79E-30
SEH1L	0.556214182	3.87E-30
CASC3	0.5561995	3.88E-30
AATF	0.556006089	4.10E-30
ZNF664	0.555881484	0
INPP5J	0.555829953	4.31E-30
RFXANK	0.555738657	0
WDR76	0.555688884	0
ATP5MC2	0.555652907	0
ZBED4	0.555598821	4.61E-30
PIGX	0.555448443	4.81E-30
BRI3BP	0.555398573	4.88E-30
LHFPL2	0.555071532	5.35E-30
RAD9A	0.554895839	5.62E-30
COPB2	0.554843286	0
PTPRA	0.554595504	0
MAGED2	0.554478105	0
PRCC	0.554441857	0
AAMP	0.554435095	0
CHST12	0.554409472	6.46E-30
EPB41L2	0.554345227	6.58E-30
CNNM4	0.554208291	6.84E-30
ATG13	0.554193534	0
RAB7A	0.554105079	0
CSNK1G2	0.554086219	7.08E-30
NASP	0.554054224	0
RIF1	0.553478973	8.40E-30
DYM	0.553416216	8.55E-30
CBFB	0.55338389	8.63E-30
PRR12	0.553372184	8.66E-30
ATP13A1	0.553355781	0
CTDSPL	0.553197806	0
ZC3H15	0.55300592	9.60E-30
ARHGEF18	0.552771159	1.03E-29
MTHFD1L	0.552749309	0
NFE2L3	0.552698529	1.05E-29
CHKA	0.552609803	1.07E-29
ABI1	0.552550525	1.09E-29
MFSD14B	0.552529832	1.10E-29
RNF7	0.552415777	0
ACBD6	0.552362119	1.15E-29
CS	0.552304058	0
DDX54	0.55224242	1.19E-29
WDR54	0.552180414	1.21E-29
RAB22A	0.552095476	1.24E-29
ZNF71	0.552066387	1.25E-29
STARD3	0.552053841	0
GEMIN2	0.552048273	1.26E-29
NOL11	0.551972592	1.28E-29
ESCO1	0.551773305	1.36E-29
PPP1R12A	0.551739431	1.37E-29
JRKL	0.551624182	1.42E-29
CDC42SE2	0.551618268	1.42E-29
UBXN7	0.551603427	1.43E-29
SFI1	0.551540731	1.45E-29
PRXL2B	0.551532849	0
ZNF461	0.5514772	1.48E-29
PTOV1	0.551476892	1.48E-29
C14orf119	0.551471986	0
USP3	0.551418048	1.50E-29
CMSS1	0.551365015	1.52E-29
CDKAL1	0.551295887	0
SUPT16H	0.551258828	0
ZNF70	0.551254453	1.57E-29
DHX35	0.551183198	1.60E-29
DDR1	0.551027042	1.68E-29
ATAT1	0.551016357	1.68E-29
GGA1	0.550905217	1.73E-29
GAREM2	0.550903338	1.73E-29
REXO4	0.550872006	0
DNAAF5	0.550829033	1.77E-29
TTLL1	0.550824397	0
SEPTIN9	0.550566951	1.91E-29
DNAJC10	0.550489722	1.95E-29
EID2B	0.550358247	2.02E-29
FAM131A	0.550275729	2.07E-29
MYLK2	0.550248227	2.08E-29
PSPC1	0.550175899	2.13E-29
MED8	0.550170489	2.13E-29
KLHL23	0.549935789	0
ZSCAN20	0.549924029	2.28E-29
RRP36	0.549902787	0
HNRNPA1P48	0.549892177	2.30E-29
NCKAP1	0.549884701	2.31E-29
FAM72C	0.549742594	2.40E-29
DTNB	0.549685082	2.44E-29
KRI1	0.549662038	0
B4GALT5	0.549646792	2.47E-29
PLOD2	0.549581969	0
CTBP1	0.549553566	0
RIOK1	0.549494055	0
TUBG2	0.549487833	0
DENND4B	0.549402624	0
BCL2L12	0.549311268	2.71E-29
FAM102B	0.549287538	2.72E-29
ATG7	0.549264508	2.74E-29
NAGK	0.549249863	2.75E-29
TMEM69	0.549138882	0
MAPK7	0.549097004	2.87E-29
IGSF3	0.549042582	0
GNAI3	0.549001232	2.95E-29
FBXO43	0.548928493	3.01E-29
DIP2B	0.548827507	3.10E-29
LLGL1	0.548771303	3.15E-29
AP2M1	0.548462349	0
ZBTB17	0.54839476	3.49E-29
SRP68	0.548310326	0
ANKRD49	0.548262324	3.62E-29
CEP72	0.54825684	3.63E-29
PROSER1	0.548086422	3.81E-29
RAP2B	0.548010545	3.89E-29
DIDO1	0.547969121	3.93E-29
PPP1R8	0.547952522	3.95E-29
LRPPRC	0.54790163	4.01E-29
ZNF239	0.547899742	4.01E-29
TMEM164	0.547814798	4.10E-29
C11orf80	0.547746607	4.18E-29
BMF	0.547736757	4.19E-29
PPP1R21	0.547715215	0
SNRPG	0.547619186	0
NXT1	0.547463646	0
USP48	0.547443358	0
KIF24	0.54743913	4.55E-29
MAP1S	0.547407147	4.59E-29
RAB42	0.547395258	4.61E-29
PRPF38B	0.547286269	4.75E-29
RELT	0.547273803	4.77E-29
TIA1	0.547197949	4.87E-29
NELFCD	0.547163386	0
EIF3B	0.547127949	0
FAM83D	0.547114424	0
MRTFA	0.547079062	5.03E-29
POLG2	0.546989869	5.16E-29
PUDP	0.546940834	5.23E-29
CAP1	0.546851223	0
ARHGAP19	0.54665421	5.66E-29
CDK19	0.546631955	5.69E-29
JARID2	0.546604424	5.74E-29
CENPU	0.546573316	5.79E-29
BLOC1S4	0.54656557	0
FAM219A	0.546293418	6.25E-29
C10orf88	0.546284897	6.26E-29
GLMN	0.546264769	0
PPIH	0.546164891	6.48E-29
CUEDC1	0.546106253	0
EFHC1	0.545838626	7.08E-29
KDM3A	0.545769856	7.22E-29
ANP32E	0.545754904	7.25E-29
EIF1AD	0.545705365	0
ASAP1	0.545696979	0
NPM1	0.545653157	0
NECAP2	0.545211423	0
PFDN1	0.545103492	0
PJA1	0.545048309	0
POMK	0.545007573	8.90E-29
NEU1	0.544972026	0
TMEM106C	0.544918196	0
AP2A2	0.544878235	9.23E-29
COMMD8	0.544776697	9.49E-29
NFYC	0.544717654	9.64E-29
IPO9	0.544522214	1.02E-28
RUFY1	0.54451539	1.02E-28
RBM28	0.54447597	1.03E-28
CTTN	0.544409647	0
DCAF7	0.544407753	0
CCSAP	0.544315548	1.08E-28
UBE2J2	0.544232466	0
WDR77	0.544150307	1.13E-28
TYMS	0.544132256	1.13E-28
G6PC3	0.544122949	1.14E-28
MKRN2	0.544082545	1.15E-28
SLC35B2	0.543903262	0
ZNF711	0.543876773	1.21E-28
WDFY1	0.543860289	1.22E-28
RPS6KC1	0.543853255	1.22E-28
DESI2	0.543764764	0
PARD6G	0.543728528	1.26E-28
DRP2	0.543694534	1.28E-28
POLR2H	0.543499337	1.35E-28
LRRC41	0.543493447	0
USP14	0.543419059	0
TOMM40	0.543324554	1.41E-28
MAP4	0.54322866	1.45E-28
CEP78	0.543182993	1.47E-28
NFKBIE	0.543165866	0
LIMS1	0.543146832	1.48E-28
INAVA	0.543114123	1.50E-28
MRTO4	0.543089043	0
RPP30	0.543047963	1.52E-28
TDP1	0.542963258	0
SNX17	0.542959471	0
GPN2	0.54282257	1.62E-28
TEAD3	0.542795041	1.63E-28
TRNP1	0.542775429	1.64E-28
ARMC9	0.542729613	1.66E-28
THOC2	0.542596871	1.72E-28
NBEAL2	0.542523527	1.76E-28
SMC2	0.542479226	1.78E-28
IFT80	0.542333374	1.85E-28
CCDC120	0.542319874	1.86E-28
RBM4B	0.542122369	1.96E-28
SLC10A3	0.542067617	0
LDB1	0.542001884	0
EIF4A3	0.541830384	0
LTA4H	0.541769458	2.16E-28
SLC26A2	0.541752428	2.17E-28
MARCHF3	0.54174205	2.17E-28
LMAN2L	0.54163535	0
TCTN2	0.541612171	2.25E-28
PSMD2	0.541430307	0
C20orf96	0.541263172	2.47E-28
INPP4A	0.541255375	2.48E-28
CDCA7	0.54120565	2.51E-28
SLC12A9	0.541146818	0
DCK	0.54095926	2.69E-28
KANSL3	0.540865124	2.76E-28
EPRS1	0.540828705	0
ZDHHC13	0.540750171	2.84E-28
ZNF496	0.540743496	0
MSI2	0.540741946	2.85E-28
MAP3K7	0.540547724	3.00E-28
FIGNL1	0.540490782	3.05E-28
NREP	0.540489009	3.05E-28
ZNF28	0.540288002	3.22E-28
SP3	0.540242792	0
PAFAH1B2	0.540149738	0
COX7A2L	0.540137024	0
TSPAN3	0.540090263	3.40E-28
SLC35E4	0.540026113	3.46E-28
RGS17	0.539999399	3.48E-28
PRR14	0.539990853	3.49E-28
WSB1	0.539954064	3.53E-28
TRAPPC4	0.539935129	3.55E-28
HOMER3	0.539881002	3.60E-28
ITGA5	0.539870847	0
CD2BP2	0.539683658	0
VBP1	0.539564808	3.92E-28
TBP	0.539382488	4.12E-28
RNF145	0.539315772	0
ZNF714	0.539144423	4.39E-28
PKN1	0.538951672	0
ZCCHC7	0.538915695	0
ASB6	0.538835121	4.77E-28
CHMP2B	0.538777774	4.84E-28
MACIR	0.538726415	4.91E-28
SSR1	0.538721743	0
SLC35C2	0.538511462	5.20E-28
ATP1B3	0.53845232	0
TMEM39A	0.538338438	0
SETD5	0.538315076	5.49E-28
TIMMDC1	0.538309801	5.49E-28
ATN1	0.538307871	0
MAP3K1	0.538245764	5.59E-28
NEURL3	0.538189697	5.67E-28
LDAH	0.538018134	5.94E-28
KANSL1	0.537845292	6.22E-28
RFT1	0.537722337	6.43E-28
DPM1	0.53764811	0
ACTR2	0.537645134	0
CLK2	0.537539268	6.75E-28
TMEM51	0.537355153	0
PM20D2	0.537275895	0
ZNF888	0.537255997	7.29E-28
TRMU	0.537193906	7.41E-28
ZMYM1	0.537135414	7.53E-28
ACVR1	0.537056516	0
MEX3C	0.536983354	7.84E-28
RBM12B	0.536884105	8.05E-28
RFXAP	0.536803505	8.22E-28
COP1	0.536674032	8.51E-28
OTUD3	0.536657604	8.55E-28
HPS3	0.536537698	8.83E-28
FLOT1	0.536534983	0
SUPT3H	0.536473453	8.98E-28
UNC119	0.536386106	9.19E-28
ZDHHC3	0.536338227	9.31E-28
USP24	0.536326694	0
RANBP3	0.536315541	9.37E-28
ZNF766	0.536268103	9.49E-28
CEP126	0.535856144	1.06E-27
ARAP1	0.535464866	0
HDAC7	0.535427843	1.19E-27
LSM12	0.535339559	1.22E-27
RERE	0.535304456	0
PTBP2	0.535278237	1.24E-27
SIPA1L3	0.535233855	0
VEZT	0.535225469	0
ZNF174	0.535199609	1.26E-27
NCK2	0.535190303	0
CC2D1B	0.535137185	1.28E-27
TIPRL	0.535066412	0
SGSH	0.534850351	1.38E-27
OGG1	0.534626851	1.47E-27
IST1	0.534585184	0
DBNL	0.534485639	0
SAFB	0.534445604	0
GATC	0.534390457	1.56E-27
RPGRIP1L	0.534304113	1.60E-27
SERAC1	0.534177832	1.65E-27
FAM189B	0.534154811	0
NANOS1	0.534152044	1.67E-27
DSG2	0.533873928	1.79E-27
ZNF783	0.533851116	1.80E-27
CFL1	0.533841567	0
KCTD17	0.53380742	1.82E-27
SAFB2	0.533696747	1.88E-27
SPIN1	0.533673042	0
SPAG5	0.53356484	0
RAB1A	0.53352156	0
INTS7	0.533503914	1.98E-27
ZBTB9	0.53349441	1.98E-27
SEC61A1	0.533445277	0
DDX46	0.533388742	0
ARHGAP39	0.533374648	2.05E-27
METTL8	0.533297149	2.09E-27
SF3B6	0.533168217	2.16E-27
RCC1	0.533108228	0
PIAS4	0.533070664	2.22E-27
IMPDH1	0.533017239	2.25E-27
RAD51C	0.532972678	2.27E-27
VOPP1	0.532967566	0
SBNO1	0.532949009	2.29E-27
SLC39A13	0.532902104	0
FAM24B	0.532815547	2.37E-27
INPPL1	0.532755761	0
JMJD6	0.532713363	2.44E-27
SEPTIN8	0.532678703	2.46E-27
AKIP1	0.532654051	0
UBE2R2	0.532634304	0
ZNF526	0.532603196	0
DHX8	0.532601374	2.51E-27
GNL3L	0.532539871	2.55E-27
DDX49	0.532399506	0
COMMD9	0.532244678	2.76E-27
TBX19	0.532234471	2.76E-27
ATXN2L	0.532134853	2.84E-27
STEAP1B	0.531978221	2.96E-27
DDX42	0.531971639	2.96E-27
RNMT	0.531963894	2.97E-27
ARHGAP33	0.531826892	3.08E-27
ZDHHC7	0.5317905	3.11E-27
LRRC59	0.531784919	0
PAK2	0.531665626	0
POP1	0.531649774	3.22E-27
ZNF512	0.531638107	3.23E-27
ARFIP2	0.531581229	0
PPM1M	0.531550662	0
PURB	0.531388837	3.45E-27
CREG2	0.531345016	3.49E-27
KDM5B	0.531339505	3.50E-27
NUP35	0.531283475	3.55E-27
NDRG1	0.531255271	0
NDOR1	0.531027542	3.79E-27
MXD3	0.530987209	3.83E-27
ACLY	0.530911459	0
DHX15	0.530898411	3.92E-27
QTRT2	0.530822129	4.00E-27
DPH7	0.530731375	4.10E-27
TARBP2	0.530721835	0
BAG6	0.530686129	0
DUSP7	0.530681972	4.15E-27
PLEKHB2	0.530489949	4.37E-27
DDAH2	0.530473782	0
PCBP4	0.5304605	4.40E-27
TNRC18	0.530440447	4.42E-27
CNTRL	0.530390439	4.48E-27
KRR1	0.53034219	4.54E-27
MSL1	0.53031175	0
PARG	0.530261742	4.64E-27
AL357556.3	0.53011736	4.81E-27
CCT3	0.530089666	0
ZNF146	0.529941699	0
INPP5F	0.529925036	5.06E-27
CEP164	0.529919896	5.07E-27
MIS18BP1	0.529905993	0
GLS	0.529802119	0
ZDHHC18	0.52976432	5.28E-27
BTG3	0.529681474	0
ZNF580	0.529649013	0
TTC13	0.529580206	5.54E-27
PRC1	0.529487844	5.68E-27
IWS1	0.529339285	0
AMD1	0.529337157	5.90E-27
L3MBTL1	0.52928304	5.99E-27
CD63	0.529188073	0
B3GALNT1	0.529068896	6.33E-27
MGAT4A	0.529066048	6.33E-27
ZNF85	0.528927764	6.57E-27
PRPF6	0.528864279	0
ENO2	0.528777626	6.83E-27
RHOG	0.528737683	0
HECTD2	0.528719161	6.93E-27
PRR3	0.528709009	0
UHRF2	0.528670228	7.02E-27
ZBTB45	0.528615956	0
DRG1	0.528580519	0
MED12	0.528525607	0
NR2C1	0.528523713	0
RBM5	0.52849531	0
RBM38	0.528445438	7.44E-27
CEP162	0.528430839	7.47E-27
FBLIM1	0.528299736	0
WDR4	0.528182444	7.97E-27
CCDC88A	0.528020383	8.31E-27
EIF4G2	0.527981892	0
NPC1	0.527951325	0
ERAL1	0.527883158	0
DDA1	0.527837984	0
P3H4	0.527820843	8.76E-27
FANCA	0.527816757	8.77E-27
CLDN18	0.527772305	8.87E-27
EFCAB7	0.527455035	9.63E-27
CDK5R1	0.527198354	1.03E-26
HS2ST1	0.527184921	1.03E-26
CMTM7	0.527133896	1.05E-26
CEP135	0.527114477	1.05E-26
UBE2M	0.52708003	0
ZSWIM9	0.527055855	1.07E-26
EIF3M	0.52694099	0
RAP2A	0.526803844	0
SMOX	0.52678004	0
PALB2	0.52677653	1.15E-26
TTF1	0.526767027	1.15E-26
CKS1B	0.526749743	0
C3orf52	0.526736522	1.16E-26
CCDC77	0.526718571	1.16E-26
RUNDC1	0.52664834	1.19E-26
BICD1	0.526647436	1.19E-26
ARPC4	0.526629098	0
CGGBP1	0.526595762	1.20E-26
SZRD1	0.526526036	0
CD24	0.526516027	0
GMNN	0.526487624	0
ZNF100	0.526474462	1.24E-26
BTN2A1	0.526404309	0
PIP5K1C	0.526366167	0
PCYT1A	0.526330397	1.29E-26
GTF2H3	0.526244917	1.32E-26
EDRF1	0.526214806	1.33E-26
AURKA	0.526202783	0
DDOST	0.526156797	0
CACUL1	0.526028343	1.39E-26
ZNHIT3	0.526006161	1.40E-26
PPP5C	0.526003356	1.40E-26
LCORL	0.525979331	1.41E-26
EXOC6	0.525839566	1.46E-26
GVQW3	0.525753687	1.49E-26
LGALSL	0.52566262	1.53E-26
TUFT1	0.525646354	0
DYNC1H1	0.525626678	1.54E-26
SPAG8	0.525557151	1.57E-26
LINC00634	0.52553106	1.58E-26
PKIA	0.525510938	1.59E-26
QPCT	0.525495619	1.60E-26
ANAPC4	0.525493526	1.60E-26
CRIPT	0.525482029	1.60E-26
DHX30	0.525414261	0
ZSCAN5A	0.525397169	1.64E-26
RFC3	0.525392457	1.64E-26
ZNF845	0.525348941	1.66E-26
ANKRD13A	0.525332334	1.67E-26
GPATCH2	0.525253759	1.70E-26
ARID2	0.525229342	1.71E-26
STK26	0.525105921	1.77E-26
TRIP10	0.525089385	0
BCOR	0.52507072	0
RBM22	0.5249847	0
YEATS4	0.524966305	0
MYCBP	0.524959813	0
AP1S3	0.524851959	1.88E-26
MYO9B	0.524799816	1.91E-26
FBRS	0.524778845	0
TMEM234	0.524639507	1.99E-26
ANKZF1	0.524633015	1.99E-26
NKX3-2	0.524503059	2.06E-26
RIC8B	0.524488765	2.07E-26
CIR1	0.524484266	0
CUL2	0.524457756	0
RPRD1A	0.524409001	2.11E-26
MARCHF7	0.524373024	2.13E-26
MFN1	0.52433336	2.15E-26
URI1	0.524273172	2.19E-26
SH3GLB2	0.524074722	0
C12orf76	0.524045613	2.32E-26
ZNF624	0.523986222	2.35E-26
TGFBRAP1	0.523958034	2.37E-26
MKNK1	0.523895483	2.41E-26
PYGB	0.523863998	0
VPS45	0.523772503	2.48E-26
RNF10	0.523765029	2.49E-26
ZNF445	0.523685336	2.54E-26
CASP8	0.523501963	2.66E-26
ZMYND19	0.523444175	0
FAM118A	0.523400389	2.73E-26
ATF7	0.523259967	2.83E-26
UNC119B	0.523236968	0
DPH2	0.523211711	2.87E-26
ARHGAP17	0.523113618	0
SLC35E3	0.522971745	3.05E-26
NCEH1	0.52293989	3.07E-26
MYBL1	0.522737217	3.24E-26
TLCD3A	0.522721998	3.25E-26
G2E3	0.522663533	3.30E-26
EP400	0.522549722	3.40E-26
ZNF550	0.522496873	3.44E-26
C2orf49	0.522448076	3.49E-26
YARS2	0.5224473	3.49E-26
MMP11	0.522309984	3.61E-26
NCOR2	0.522293177	0
ABHD3	0.522290507	3.63E-26
SPATA2	0.522270696	3.65E-26
ZNF468	0.522239147	3.68E-26
VANGL1	0.522194484	3.72E-26
CPSF4	0.522134732	3.77E-26
SAYSD1	0.522130404	3.78E-26
MICALL1	0.522083877	3.82E-26
IKZF4	0.521940686	3.97E-26
ARIH2	0.521884344	4.02E-26
AFTPH	0.521862263	0
PTPN12	0.521831496	4.08E-26
PPIL1	0.521811138	0
ZKSCAN3	0.521651305	4.27E-26
MPP6	0.521645595	4.27E-26
PDLIM7	0.521631287	4.29E-26
ADPRS	0.52162476	0
ADPGK	0.521470713	4.47E-26
LARS1	0.521261001	4.71E-26
GPD1L	0.521227424	4.75E-26
SHLD3	0.521137351	4.86E-26
ZCRB1	0.521062962	4.96E-26
C17orf80	0.5210187	5.01E-26
HMGXB4	0.520889528	0
SUSD1	0.520828564	5.26E-26
RNF115	0.520809123	5.29E-26
AGO1	0.520740821	5.38E-26
TET3	0.520686149	5.45E-26
KATNA1	0.520678028	5.46E-26
SPTLC1	0.52061189	5.56E-26
TEFM	0.520602763	5.57E-26
PPAT	0.520550926	5.64E-26
GRAMD1A	0.520523264	0
BFSP1	0.520467111	5.76E-26
ZNF430	0.520376091	5.90E-26
LSM11	0.52032803	5.97E-26
DYNC1I2	0.52029594	6.02E-26
SOCS7	0.520090021	6.34E-26
MED19	0.520048428	6.41E-26
SH3GLB1	0.519996592	0
CXXC1	0.519968189	0
DYNC2LI1	0.519632257	7.12E-26
ZNF432	0.519610492	7.16E-26
MAP3K4	0.519501874	7.36E-26
ZNF724	0.519468398	7.42E-26
DBN1	0.51942231	0
MAGEF1	0.519407738	7.53E-26
MIER2	0.519298183	7.74E-26
TMCO3	0.519292097	7.76E-26
ANP32B	0.519258384	0
ADAM17	0.519178926	7.98E-26
MRPL10	0.519067949	0
FNDC3B	0.519041069	8.26E-26
RAI1	0.518952413	8.45E-26
PRIM1	0.518912819	8.53E-26
CHFR	0.518895337	8.57E-26
TMUB2	0.518879948	0
CNP	0.518829093	0
DTX2	0.518828552	0
INTS13	0.518783042	8.82E-26
SNRNP27	0.518740808	8.91E-26
SENP5	0.518703849	0
MTPAP	0.51868032	9.05E-26
C2CD3	0.518567114	9.31E-26
POLA2	0.518530696	9.40E-26
BRSK1	0.518466246	9.55E-26
ETAA1	0.518402948	9.70E-26
LSG1	0.518306478	0
ZNF708	0.518204573	1.02E-25
GARS1	0.518178158	1.03E-25
GGA2	0.518171566	1.03E-25
TRAF2	0.518020825	0
TBCB	0.517891964	1.10E-25
ZNF600	0.517868906	1.11E-25
NFATC2	0.517851088	1.11E-25
TAF1D	0.517847096	1.12E-25
PXN	0.517788531	1.13E-25
MRPL47	0.517740041	0
FNBP1L	0.517665552	1.17E-25
THOC7	0.517616961	0
RAB6B	0.517597329	1.19E-25
C3orf38	0.51749324	1.22E-25
MORC2	0.517444855	1.23E-25
RNF149	0.517386661	1.25E-25
MRPL30	0.51736431	0
NIFK	0.517111929	0
VPS33A	0.517109494	0
RDM1	0.517042924	1.36E-25
CYB561D1	0.517005119	1.38E-25
C12orf73	0.516915647	1.41E-25
TATDN2	0.516908714	1.41E-25
BMPR1A	0.516854443	1.43E-25
DNTTIP2	0.516772515	1.46E-25
PTP4A2	0.516718074	0
ATF2	0.516652376	1.50E-25
AAGAB	0.516594623	1.53E-25
PAQR4	0.516565173	1.54E-25
DDX20	0.516404999	1.60E-25
FAM241B	0.516274062	1.65E-25
HPDL	0.516250474	1.66E-25
PNKP	0.516219027	1.68E-25
CAMSAP2	0.516172536	1.70E-25
TMEM165	0.516103487	0
NRSN2	0.516044246	0
KIAA0930	0.515927388	0
NAT9	0.515862096	1.83E-25
PAK1IP1	0.515861115	0
MGA	0.515742974	1.89E-25
TRDMT1	0.515654989	1.93E-25
RHOT1	0.51564174	1.94E-25
DCTPP1	0.515600078	0
VPS16	0.51553979	1.99E-25
CCDC127	0.51530425	2.11E-25
GRK2	0.515254643	0
SNRPC	0.515231109	0
SUPT20H	0.515124299	2.20E-25
SPHK1	0.515025796	0
ZNF567	0.514991315	2.28E-25
DNAH17	0.514989984	2.28E-25
TMEM263	0.514806316	2.38E-25
SLC35A2	0.514745283	0
ISY1	0.514730845	2.43E-25
DEK	0.514717861	2.44E-25
SH3GL1	0.51470092	0
FUNDC2	0.514690911	0
PRR19	0.514664916	2.47E-25
RSRC2	0.514604891	0
TNPO2	0.514450197	2.60E-25
BOD1	0.514368469	0
SAMD1	0.514153453	2.80E-25
ZNF320	0.514132222	2.82E-25
CENPP	0.514076819	2.86E-25
SKP2	0.51403741	2.89E-25
WDR82	0.513928629	0
SYNCRIP	0.513875069	0
ZNF213	0.513824925	3.04E-25
PRPF4B	0.513746038	0
DENND5A	0.513716588	3.12E-25
AC068831.6	0.513701762	3.14E-25
ZNF736	0.513556668	3.25E-25
KRBA1	0.513552124	3.25E-25
SNRPF	0.513519625	0
TIAL1	0.513418727	0
IQGAP3	0.513386471	3.39E-25
ACP4	0.513369284	3.40E-25
PAPOLA	0.513331118	3.44E-25
WDR12	0.513196677	3.55E-25
PABPC4	0.513056521	0
PROSER3	0.512991475	3.74E-25
RNF227	0.512849963	3.87E-25
LAPTM4B	0.512618574	0
KDM3B	0.512615058	0
TUG1	0.51254689	0
PWWP2A	0.51246919	4.25E-25
NEMP2	0.512406907	4.32E-25
PIFO	0.512381023	4.34E-25
PRRC2C	0.512366734	0
CABLES2	0.512354832	0
MADD	0.512285042	0
LTO1	0.512210184	4.53E-25
NUTF2	0.51219307	0
LLPH	0.512101102	4.65E-25
KLHL42	0.51208027	0
AGTRAP	0.511970445	0
MPP3	0.511726418	5.10E-25
PPP3CB	0.511662003	5.19E-25
ZNF480	0.511661056	5.19E-25
C14orf93	0.511654058	5.20E-25
LAMC1	0.511648814	0
POLR1A	0.511645773	5.21E-25
FZD7	0.511592792	5.27E-25
TCHP	0.511573513	5.30E-25
ACRV1	0.511573208	5.30E-25
ZSCAN25	0.511506057	5.39E-25
ZNF611	0.511481347	5.42E-25
APEX2	0.511432581	5.49E-25
PIDD1	0.511384701	5.55E-25
STT3A	0.511369924	0
RPE	0.511354235	0
PPWD1	0.511211408	0
DCAF12	0.511200588	0
AGO2	0.511194637	0
PSIP1	0.511153589	5.88E-25
TMEM132A	0.510948377	6.18E-25
SMC3	0.510788644	6.43E-25
SEPTIN7	0.510541368	0
ASB1	0.510539779	6.83E-25
SPICE1	0.510466498	6.95E-25
SPIN3	0.510434999	7.01E-25
ARHGAP18	0.510423767	7.03E-25
PPP2CA	0.510340958	7.17E-25
GPR19	0.510318451	7.21E-25
CCNYL1	0.510227312	0
CBL	0.510218017	7.39E-25
C21orf58	0.510124422	7.56E-25
CDKN2D	0.510099567	7.61E-25
ZNF385A	0.509996235	7.80E-25
WDR6	0.509950214	7.89E-25
SF3B1	0.50979775	0
CNIH4	0.5097707	0
WDR48	0.509706389	8.38E-25
SLC26A6	0.509659793	0
GPRIN1	0.509609991	8.57E-25
GNPDA2	0.509448971	8.92E-25
THAP8	0.509357133	9.12E-25
ZGRF1	0.509332293	9.18E-25
SF1	0.509262692	0
IL4I1	0.509258231	9.34E-25
PHF12	0.50924369	9.38E-25
ZNF865	0.5092186	0
ZNF211	0.509144924	9.61E-25
WTAP	0.509104988	0
LHX4	0.509096543	9.72E-25
SH3PXD2B	0.509045951	9.84E-25
ZDHHC21	0.508981269	1.00E-24
VTA1	0.508961925	1.00E-24
POLR2G	0.508957022	0
TESK1	0.508949752	1.01E-24
ZNF74	0.508775786	1.05E-24
CHD8	0.508762971	1.05E-24
TMEM183A	0.508725199	0
NOL4L	0.508682056	1.08E-24
CCDC174	0.508669745	0
SP4	0.508615411	1.09E-24
C20orf27	0.508590217	0
ZNF292	0.508495609	1.13E-24
ZNF8	0.508474173	1.13E-24
TRIT1	0.508467511	1.13E-24
MED17	0.50842641	1.14E-24
BAX	0.508308892	0
ZNF737	0.508098884	1.24E-24
[truncated: 138 more rows]
