# Supplementary material for: Identification of a TRP channel-related risk model for predicting prognosis and therapeutic effects of patients with hepatocellular carcinoma
Source: J Cancer Res Clin Oncol. 2023 Sep 21;149(18):16811–25. doi: 10.1007/s00432-023-05394-7 (PMC10645640; doi:10.1007/s00432-023-05394-7)
Supplement: Supplementary file 4 — Supplementary file4 (ZIP 40 KB) [file 432_2023_5394_MOESM4_ESM.zip › Supplementary Material/Supplementary Material 3.csv]

	cor	pvalue
riskScore	NA	NA
PPP1CC	0.823203144	1.93E-60
DENR	0.773525959	4.81E-49
CBX1	0.767787131	6.48E-48
RFC4	0.766535371	1.13E-47
ECT2	0.761921565	8.55E-47
MAPKAPK5	0.760699319	1.45E-46
MCM10	0.749503788	1.59E-44
KIF23	0.749223401	1.78E-44
CDCA5	0.746451645	5.48E-44
MCM2	0.746148688	6.19E-44
TRIP13	0.745101792	9.42E-44
KHDRBS1	0.744771057	1.07E-43
CENPA	0.744732862	1.09E-43
KIF4A	0.740068708	6.89E-43
CDK4	0.738960179	1.06E-42
BUB1B	0.737664147	1.75E-42
CDC6	0.737260493	2.05E-42
GINS1	0.736223147	3.05E-42
MYBL2	0.736133735	3.16E-42
UBA2	0.732337654	1.34E-41
BUB1	0.731973064	1.54E-41
ANLN	0.731720455	1.69E-41
KIF2C	0.731588508	1.78E-41
KIF18A	0.731354996	1.94E-41
NCAPH	0.730420082	2.75E-41
COMMD2	0.729473883	3.92E-41
PRR11	0.729328915	4.14E-41
RAN	0.729234295	4.29E-41
C12orf48	0.725334913	1.81E-40
KPNA2	0.724294962	2.64E-40
PLK1	0.724094438	2.84E-40
C2orf29	0.723955546	2.99E-40
RAD51	0.723938185	3.00E-40
EPR1	0.723551024	3.46E-40
DEPDC1	0.723357444	3.71E-40
TMEM48	0.720965904	8.78E-40
TPX2	0.720954619	8.82E-40
NUF2	0.719393825	1.54E-39
CCNB2	0.719391221	1.54E-39
PRC1	0.718958921	1.80E-39
BIRC5	0.717622089	2.89E-39
EXO1	0.717021383	3.57E-39
PRIM2	0.716874679	3.76E-39
TOP2A	0.716514428	4.27E-39
PIGU	0.716012683	5.09E-39
SRSF9	0.714371157	9.05E-39
FEN1	0.713864203	1.08E-38
KIAA1524	0.711829441	2.18E-38
C12orf49	0.711654959	2.32E-38
SSRP1	0.710994355	2.91E-38
SGOL2	0.710060309	4.01E-38
MCM6	0.708529898	6.76E-38
MAPRE1	0.707858877	8.49E-38
PRKCI	0.707559392	9.39E-38
MCM4	0.706523782	1.33E-37
USP1	0.706124469	1.52E-37
CDC45	0.703217294	4.03E-37
TUBA1B	0.701790183	6.47E-37
CSNK2A1	0.701527157	7.06E-37
CLSPN	0.701359619	7.46E-37
NUP107	0.701126107	8.06E-37
TMEM237	0.700219839	1.09E-36
CDCA8	0.700149525	1.11E-36
MAD2L1	0.700142581	1.11E-36
FANCD2	0.699881291	1.21E-36
CENPF	0.699352635	1.44E-36
SHCBP1	0.698827451	1.71E-36
RAD51AP1	0.697723848	2.45E-36
ORC6	0.697119084	2.99E-36
CCDC99	0.697027069	3.08E-36
WDHD1	0.696921164	3.18E-36
ZWILCH	0.696580011	3.56E-36
SASS6	0.696536608	3.61E-36
CDK1	0.696421154	3.74E-36
TMEM194A	0.696409869	3.76E-36
CKAP2L	0.695794406	4.58E-36
KIFC1	0.695267486	5.43E-36
THOC4	0.695207589	5.54E-36
HELLS	0.69491418	6.08E-36
MSH2	0.694691086	6.54E-36
UTP20	0.694209305	7.63E-36
MCM3	0.693829958	8.61E-36
POLQ	0.693803047	8.69E-36
TTK	0.693652871	9.11E-36
FBXO45	0.693251821	1.04E-35
SGOL1	0.692815181	1.19E-35
MELK	0.692669345	1.25E-35
ERCC6L	0.691974887	1.56E-35
CDC20	0.691840335	1.62E-35
CEP55	0.691647623	1.73E-35
SET	0.691429737	1.85E-35
ORC1	0.690611145	2.39E-35
DEPDC1B	0.689884568	3.01E-35
YWHAQ	0.689853317	3.04E-35
TROAP	0.689633695	3.26E-35
NEK2	0.689202263	3.73E-35
SNRPD1	0.689015627	3.96E-35
DLGAP5	0.688999134	3.98E-35
ZWINT	0.688053803	5.35E-35
UBE2T	0.687533828	6.29E-35
SKA1	0.687307261	6.75E-35
ARHGAP11A	0.686985206	7.46E-35
HNRNPR	0.686507766	8.65E-35
SNRNP40	0.686432244	8.86E-35
KIF11	0.68615446	9.65E-35
C15orf42	0.686067653	9.92E-35
NEDD1	0.686003416	1.01E-34
NUP205	0.685874073	1.05E-34
LRRC59	0.685194372	1.30E-34
GATC	0.685111905	1.33E-34
SNRPB	0.684699571	1.51E-34
PMCH	0.684286368	1.72E-34
CENPL	0.68269606	2.80E-34
RAD1	0.682293274	3.17E-34
UTP18	0.682262891	3.20E-34
INCENP	0.682092749	3.37E-34
RAD18	0.681842744	3.63E-34
SPC25	0.681771562	3.71E-34
NCAPG2	0.680656089	5.21E-34
CCT2	0.679879164	6.59E-34
MIS18A	0.679879164	6.59E-34
MZT1	0.679143039	8.23E-34
CENPM	0.679130018	8.27E-34
MKI67	0.677341788	1.41E-33
GINS3	0.676403402	1.87E-33
DTL	0.676134299	2.03E-33
GPD2	0.676033603	2.09E-33
GNB1	0.67578273	2.25E-33
SKA3	0.675525781	2.43E-33
NCAPG	0.675229768	2.65E-33
NUSAP1	0.675097821	2.76E-33
NUP37	0.674917262	2.91E-33
FANCB	0.674874726	2.95E-33
POLA1	0.674793127	3.02E-33
C4orf46	0.674668125	3.14E-33
UBE2Z	0.674609964	3.19E-33
EFTUD2	0.674468468	3.33E-33
CDCA2	0.673462372	4.48E-33
TOPBP1	0.673227125	4.80E-33
CCNB1	0.672911146	5.27E-33
RACGAP1	0.672733191	5.55E-33
CENPI	0.672097762	6.69E-33
ISY1	0.672024844	6.83E-33
SMC4	0.671117708	8.91E-33
CSE1L	0.670837321	9.67E-33
STMN1	0.670691485	1.01E-32
UBE2N	0.66945969	1.44E-32
DCLRE1B	0.669101176	1.60E-32
MPZL1	0.668727905	1.78E-32
PRR19	0.668264354	2.04E-32
CENPE	0.66814456	2.11E-32
PWP1	0.668010877	2.20E-32
VRK1	0.667578577	2.49E-32
GTSE1	0.667540382	2.51E-32
DTYMK	0.667283432	2.71E-32
ASF1B	0.66723048	2.75E-32
UBE2C	0.667019538	2.92E-32
HJURP	0.666505639	3.39E-32
PBK	0.665542947	4.46E-32
COMMD8	0.665163599	4.97E-32
SAE1	0.665121064	5.03E-32
MRPL42	0.665034256	5.16E-32
PPHLN1	0.665004742	5.20E-32
KIF18B	0.664753869	5.59E-32
RNF34	0.664264276	6.42E-32
KIAA0101	0.663748641	7.44E-32
KIF20A	0.66344742	8.10E-32
NRAS	0.663286826	8.48E-32
KPNA4	0.66325818	8.55E-32
PCNP	0.663035953	9.10E-32
C17orf53	0.661135743	1.56E-31
RCN2	0.661077582	1.58E-31
MORF4L1	0.660742506	1.74E-31
CDT1	0.660460382	1.88E-31
GTPBP4	0.659865753	2.22E-31
C5orf34	0.659274595	2.62E-31
CDC25A	0.659202545	2.67E-31
C19orf40	0.658819725	2.97E-31
NAP1L1	0.6582277	3.51E-31
NCBP2	0.658189505	3.54E-31
CHAF1B	0.658173011	3.56E-31
CHEK1	0.658173011	3.56E-31
MOBKL3	0.657762413	3.99E-31
LMNB2	0.657738107	4.02E-31
NDC80	0.657559284	4.22E-31
LMNB1	0.657503727	4.29E-31
HNRNPM	0.657442962	4.36E-31
MCM8	0.657148686	4.73E-31
ARF3	0.656955974	4.99E-31
CKAP4	0.656664301	5.41E-31
CLSTN1	0.65659746	5.51E-31
PLK4	0.656478534	5.69E-31
CKAP5	0.655723311	7.01E-31
RPN2	0.654825724	8.97E-31
CALU	0.654514954	9.77E-31
XRCC2	0.653982825	1.13E-30
WDR76	0.652556582	1.67E-30
ACTL6A	0.652372551	1.75E-30
DR1	0.651869069	2.01E-30
DDX23	0.649132904	4.21E-30
ARL1	0.648872482	4.51E-30
FOXM1	0.648750952	4.66E-30
TACC3	0.648514836	4.96E-30
CPSF6	0.648491398	4.99E-30
AGFG1	0.648093821	5.56E-30
ALDH18A1	0.647999201	5.70E-30
CDC27	0.647806489	6.00E-30
CENPQ	0.647359432	6.76E-30
NCKAP1	0.646965327	7.51E-30
STIL	0.646895881	7.65E-30
YEATS2	0.646638932	8.19E-30
BRCA1	0.645843777	1.01E-29
OIP5	0.645728324	1.04E-29
SLC39A7	0.645678844	1.06E-29
DIAPH3	0.645616342	1.07E-29
C3orf24	0.645143243	1.22E-29
KIF15	0.645026053	1.26E-29
POLA2	0.644917544	1.29E-29
C18orf54	0.644881085	1.31E-29
E2F2	0.644814243	1.33E-29
GPN1	0.644454861	1.46E-29
WDR62	0.644382811	1.49E-29
FAM72D	0.64338366	1.94E-29
RBBP4	0.643118898	2.08E-29
DPF2	0.642410551	2.50E-29
ANKRD27	0.642209158	2.64E-29
SF3B2	0.642121482	2.70E-29
EIF2S2	0.642085023	2.72E-29
SMARCC1	0.641511227	3.16E-29
RTN3	0.641148373	3.48E-29
TYMS	0.641072851	3.55E-29
ZNF207	0.640683954	3.92E-29
PDRG1	0.640518152	4.10E-29
MMD	0.639788104	4.95E-29
ATIC	0.6396006	5.20E-29
HNRNPA3	0.639540703	5.28E-29
SUV39H2	0.639504244	5.33E-29
H2AFZ	0.639432194	5.43E-29
CDCA3	0.63915007	5.84E-29
OLA1	0.638885308	6.26E-29
MTMR2	0.638813258	6.37E-29
TCF19	0.63881239	6.37E-29
ARL8B	0.638656137	6.64E-29
UBE2S	0.638516377	6.88E-29
SUZ12	0.638126613	7.61E-29
MMS22L	0.637773307	8.33E-29
NDRG3	0.637551081	8.82E-29
CENPO	0.637512017	8.91E-29
CCT5	0.63722729	9.59E-29
PPIL1	0.637148295	9.79E-29
NCAPD2	0.637052807	1.00E-28
LOC100288637	0.636995514	1.02E-28
SNRPB2	0.63697034	1.02E-28
QSER1	0.636558874	1.14E-28
AURKB	0.636294112	1.22E-28
GPR107	0.636031954	1.30E-28
SPATS2	0.635468575	1.50E-28
ROD1	0.634924293	1.73E-28
SART3	0.634906932	1.74E-28
SMARCE1	0.634499806	1.93E-28
ARL6IP6	0.634367859	1.99E-28
HAUS2	0.634350497	2.00E-28
DSCC1	0.633929482	2.23E-28
MTA3	0.633303602	2.61E-28
HMGA1	0.633084848	2.76E-28
HNRNPU	0.632503239	3.19E-28
SMARCD1	0.632220247	3.43E-28
RPAP3	0.631963298	3.66E-28
STX6	0.63193552	3.69E-28
AACS	0.631932915	3.69E-28
LSM12	0.631355647	4.26E-28
UXS1	0.630925951	4.75E-28
FAM72B	0.63057959	5.18E-28
E2F1	0.630526638	5.25E-28
RALA	0.629752317	6.37E-28
DEK	0.629748845	6.38E-28
TLK2	0.629451096	6.87E-28
STIP1	0.629376442	7.00E-28
LLPH	0.629081297	7.54E-28
PTTG1	0.62897626	7.74E-28
POLD1	0.628961503	7.76E-28
SSB	0.628578683	8.54E-28
DCUN1D5	0.627685437	1.07E-27
C12orf47	0.627643769	1.08E-27
FAM72A	0.627310429	1.17E-27
APAF1	0.627176746	1.21E-27
PSME3	0.62703091	1.25E-27
KPNB1	0.626784377	1.33E-27
E2F6	0.626777433	1.34E-27
E2F8	0.626479684	1.44E-27
MIR3917	0.625901548	1.66E-27
VEZF1	0.625769601	1.71E-27
CSTF2	0.625574284	1.80E-27
SENP1	0.625533485	1.81E-27
RAD54L	0.625363343	1.89E-27
PA2G4	0.625293897	1.93E-27
RAD21	0.625169762	1.98E-27
MCM5	0.624961425	2.09E-27
PAFAH1B3	0.62468885	2.23E-27
DNAJC13	0.62452218	2.33E-27
TRMT6	0.624469228	2.36E-27
TRAIP	0.623878939	2.72E-27
APPL2	0.623764353	2.80E-27
RNF41	0.623648899	2.88E-27
KIF20B	0.623599419	2.92E-27
CHAF1A	0.623232225	3.19E-27
NAA50	0.623196634	3.22E-27
PPM1G	0.622965726	3.40E-27
SLC30A6	0.622874579	3.48E-27
CCDC43	0.622661033	3.67E-27
NIPA2	0.622606344	3.72E-27
ACLY	0.622154079	4.15E-27
GMPS	0.622026472	4.28E-27
TSSC1	0.621970915	4.34E-27
NUP93	0.62190581	4.41E-27
BRAP	0.621901469	4.41E-27
TPM3	0.621328542	5.07E-27
CDCA4	0.621300763	5.10E-27
ANAPC7	0.620995202	5.50E-27
C16orf59	0.620894505	5.63E-27
ATAD5	0.620758218	5.82E-27
TDG	0.620647105	5.98E-27
PRKDC	0.62042835	6.30E-27
LOC100506660	0.620120185	6.79E-27
CDV3	0.619996918	7.00E-27
LIN9	0.61996914	7.04E-27
C9orf30-TMEFF1	0.619963064	7.05E-27
POLE3	0.619931813	7.11E-27
EEF1E1	0.61974865	7.43E-27
POLR2G	0.619498645	7.89E-27
TMEM185B	0.619404025	8.07E-27
CLIC1	0.619336315	8.20E-27
PRPF38A	0.618946551	9.01E-27
MCM7	0.618802451	9.33E-27
BTBD3	0.618638385	9.70E-27
RAD51C	0.617845835	1.17E-26
ZCCHC17	0.617844967	1.17E-26
CENPH	0.61778941	1.19E-26
WDR45L	0.617746874	1.20E-26
KCTD10	0.617531592	1.26E-26
CANT1	0.617170474	1.38E-26
HMGN4	0.617135751	1.39E-26
TAF1B	0.61705068	1.42E-26
C1orf135	0.617003804	1.43E-26
PPP1CB	0.616486433	1.62E-26
RBM12	0.616409175	1.65E-26
NONO	0.616274623	1.71E-26
TUBG1	0.615775482	1.92E-26
XPOT	0.615699091	1.96E-26
PSMD2	0.615450823	2.08E-26
PTP4A2	0.61520863	2.20E-26
LIMS1	0.615108802	2.25E-26
CDK2	0.615074079	2.27E-26
RRM2	0.615054982	2.28E-26
RNASEH2A	0.615020259	2.30E-26
NCL	0.615000293	2.31E-26
MTBP	0.614998557	2.31E-26
CORO1C	0.614820602	2.41E-26
C18orf10	0.614637439	2.52E-26
SLBP	0.614337086	2.70E-26
CCT6A	0.613955134	2.96E-26
GTF2H1	0.613921279	2.98E-26
P2RX4	0.613870063	3.02E-26
MARS	0.61355148	3.25E-26
RPE	0.613522834	3.28E-26
PDCL3	0.61312352	3.60E-26
TMEM194B	0.612560141	4.11E-26
CDC7	0.612386527	4.28E-26
SLC39A1	0.61235354	4.31E-26
TTC27	0.612328366	4.34E-26
WAC	0.61199329	4.69E-26
ASPM	0.611974192	4.72E-26
MEX3C	0.611329214	5.48E-26
NIF3L1	0.611160941	5.70E-26
FKBP1A	0.610985458	5.94E-26
BLM	0.610870872	6.10E-26
C11orf84	0.610522775	6.62E-26
PIGS	0.610373466	6.86E-26
HDAC2	0.610258013	7.04E-26
KIF14	0.610184227	7.16E-26
C7orf68	0.609893422	7.67E-26
HAT1	0.609851755	7.74E-26
TRA2B	0.609705051	8.01E-26
RTKN2	0.609630396	8.15E-26
KIN	0.609254521	8.89E-26
CDKN3	0.60923716	8.93E-26
C11orf82	0.609235423	8.93E-26
MRPS23	0.608976738	9.49E-26
RPA2	0.608509715	1.06E-25
DYNC1LI1	0.608073074	1.17E-25
PFDN4	0.607659004	1.29E-25
BTF3L4	0.607574801	1.31E-25
LRRC1	0.607554835	1.32E-25
VANGL1	0.607418548	1.36E-25
LOC100506649	0.607382089	1.37E-25
ILF2	0.607229308	1.42E-25
PAK6	0.606556552	1.66E-25
EIF4A3	0.606260539	1.78E-25
UTP6	0.606045257	1.87E-25
UHRF1	0.605953241	1.91E-25
SMC2	0.60593588	1.91E-25
RAD51L3	0.60552615	2.10E-25
C12orf32	0.605520073	2.10E-25
TMCO3	0.605453232	2.14E-25
RMI2	0.60540896	2.16E-25
SMARCB1	0.605337778	2.19E-25
METTL6	0.604911554	2.42E-25
FAM116A	0.604783948	2.49E-25
HNRPLL	0.60457561	2.61E-25
CKAP2	0.60435512	2.75E-25
RRM1	0.604304772	2.78E-25
CKS1B	0.604289146	2.79E-25
CSNK1G1	0.6041164	2.90E-25
HAUS6	0.604061711	2.94E-25
RNF26	0.604000078	2.98E-25
DDOST	0.60363462	3.24E-25
PRRC2A	0.603625071	3.24E-25
HMMR	0.603621599	3.25E-25
RAD51D	0.603271765	3.52E-25
TEX10	0.602966204	3.77E-25
TPD52L2	0.602893286	3.83E-25
KCMF1	0.601879377	4.82E-25
RBM15B	0.601763055	4.95E-25
TTC9C	0.601680588	5.04E-25
UBE2Q2	0.601619823	5.11E-25
ZNF664	0.601563399	5.18E-25
AGPS	0.601210961	5.61E-25
FAM54A	0.600834218	6.11E-25
ACP1	0.600775189	6.19E-25
SF3A3	0.600690986	6.31E-25
CALM2	0.600600706	6.44E-25
CNOT6	0.600401918	6.73E-25
LSM14A	0.600203129	7.04E-25
RFC5	0.599725689	7.84E-25
RPRD1A	0.599622388	8.02E-25
PPP4R1	0.599570304	8.11E-25
XRCC5	0.599367175	8.49E-25
PNMA1	0.598750844	9.75E-25
FANCE	0.598626709	1.00E-24
MASTL	0.598447886	1.04E-24
ZCCHC3	0.598335037	1.07E-24
SLMO2	0.598202222	1.10E-24
PDCD10	0.598199618	1.10E-24
PPP1R8	0.598164895	1.11E-24
CCT4	0.59758589	1.26E-24
FSD1L	0.597427901	1.31E-24
MFF	0.597075464	1.42E-24
GINS4	0.597071991	1.42E-24
STAMBP	0.596863654	1.49E-24
ADSL	0.596231697	1.71E-24
UCK2	0.596061555	1.77E-24
UNC119B	0.595947838	1.82E-24
PIGF	0.595867107	1.85E-24
ZBTB12	0.595815022	1.87E-24
RNF24	0.595753389	1.90E-24
STXBP4	0.595403556	2.05E-24
LOC645166	0.59528029	2.11E-24
CPSF3	0.595020736	2.23E-24
FBXO5	0.594896602	2.30E-24
EZH2	0.594817607	2.34E-24
DDX54	0.594231658	2.66E-24
PRMT3	0.594227318	2.66E-24
PHF19	0.594115336	2.73E-24
CHML	0.594073669	2.75E-24
ENO1	0.593867936	2.88E-24
CD2AP	0.593857519	2.89E-24
YWHAB	0.593625744	3.04E-24
COPZ1	0.593575395	3.07E-24
YWHAZ	0.593406121	3.19E-24
HIATL1	0.593332335	3.24E-24
CCNA2	0.592706455	3.72E-24
ATP1B3	0.592507666	3.88E-24
DCAF7	0.592503326	3.89E-24
MKKS	0.592140471	4.21E-24
SESTD1	0.591795847	4.54E-24
CDC25C	0.591476396	4.86E-24
TXNDC12	0.591294101	5.06E-24
MLH1	0.591225523	5.14E-24
HDAC1	0.591086631	5.30E-24
ZFP64	0.590901732	5.51E-24
ESCO2	0.590821869	5.61E-24
CCNF	0.590598775	5.89E-24
SFPQ	0.590552767	5.95E-24
TMEM189-UBE2V1	0.590486793	6.03E-24
LCORL	0.590143905	6.50E-24
BAK1	0.589980707	6.74E-24
HMGB2	0.589773238	7.05E-24
RAE1	0.589621325	7.28E-24
DUSP11	0.589603096	7.31E-24
NRM	0.589375661	7.68E-24
LOC100294145	0.589350486	7.72E-24
PDGFRL	0.589263679	7.87E-24
RBM45	0.589027563	8.28E-24
DHX37	0.588715057	8.86E-24
GJA9-MYCBP	0.588676862	8.93E-24
NOL10	0.588537103	9.21E-24
CAND1	0.588504984	9.27E-24
PRDM4	0.588446823	9.39E-24
WASF2	0.58827234	9.75E-24
TMEM101	0.588034489	1.03E-23
CKS2	0.588018863	1.03E-23
TRIM28	0.587811394	1.08E-23
PDCL	0.587766254	1.09E-23
SLC35B2	0.587700281	1.10E-23
ZNF639	0.587606529	1.13E-23
IFT52	0.58759264	1.13E-23
C17orf42	0.587473714	1.16E-23
RAB35	0.587424234	1.17E-23
VPS24	0.587404268	1.18E-23
MYCBP	0.587378226	1.18E-23
RIT1	0.58737649	1.18E-23
TMEM65	0.587285342	1.21E-23
KTI12	0.587090026	1.26E-23
HSPC159	0.586721095	1.36E-23
CASP2	0.586618662	1.39E-23
ANKLE2	0.586607377	1.39E-23
PSMD14	0.586553557	1.41E-23
TYRO3	0.585970212	1.60E-23
CENPK	0.58585389	1.64E-23
C9orf80	0.585707186	1.69E-23
CCNE1	0.585649025	1.71E-23
HAUS1	0.585596941	1.73E-23
H2AFY	0.585549197	1.75E-23
GCN1L1	0.585371242	1.82E-23
KDM1A	0.584985818	1.97E-23
ARHGAP11B	0.584687201	2.10E-23
SSR1	0.584643797	2.12E-23
DCTN2	0.584632512	2.13E-23
COPB2	0.584572615	2.15E-23
MANBAL	0.584541365	2.17E-23
LOC283104	0.584421571	2.23E-23
SNRPG	0.584326951	2.27E-23
GRB2	0.584030938	2.42E-23
SPPL3	0.584006632	2.43E-23
MED24	0.58395802	2.46E-23
TTF2	0.583811316	2.53E-23
CNOT10	0.583709751	2.59E-23
H2AFV	0.583438045	2.74E-23
RHOA	0.582951056	3.04E-23
COIL	0.582346877	3.46E-23
C14orf109	0.582227083	3.54E-23
H2AFX	0.582108157	3.63E-23
STARD3NL	0.581880722	3.81E-23
GSK3A	0.581763533	3.91E-23
HNRNPL	0.58172881	3.94E-23
HNRNPA0	0.581645475	4.01E-23
GOSR2	0.581635058	4.02E-23
DCTN1	0.581520472	4.11E-23
SRPK1	0.581497903	4.13E-23
TARDBP	0.581369428	4.25E-23
PIK3R2	0.581295642	4.31E-23
HN1	0.581234877	4.37E-23
NUDT1	0.580972719	4.62E-23
PCBP2	0.580873758	4.71E-23
SLC36A1	0.580839904	4.75E-23
DSG2	0.580720978	4.87E-23
WHSC1	0.580663685	4.93E-23
RAB22A	0.580646323	4.95E-23
DNAJC9	0.580527397	5.07E-23
PNPT1	0.580350311	5.26E-23
PSMD1	0.580238329	5.39E-23
C9orf30	0.580214891	5.41E-23
FAM118B	0.580205343	5.43E-23
CBX3	0.580111591	5.53E-23
SNX5	0.579962282	5.71E-23
R3HDM1	0.579955338	5.72E-23
C7orf70	0.579809501	5.89E-23
ARPC3	0.579558629	6.21E-23
CFL1	0.579398903	6.42E-23
PNO1	0.579385014	6.44E-23
BEND3	0.579339006	6.51E-23
SARNP	0.579286054	6.58E-23
NEU1	0.579257407	6.62E-23
OBFC2B	0.579239178	6.64E-23
RPIA	0.579219212	6.67E-23
TUFT1	0.579169732	6.74E-23
POLR2D	0.578922331	7.10E-23
NME6	0.578690556	7.45E-23
TUBA1C	0.578480482	7.78E-23
ACTR3	0.578368501	7.97E-23
RCE1	0.578322493	8.04E-23
ANAPC5	0.578197491	8.26E-23
PPT1	0.578051655	8.51E-23
PAFAH1B2	0.577872832	8.83E-23
CHMP2B	0.577854602	8.87E-23
PTGES3	0.577817275	8.94E-23
MARCKSL1	0.577791233	8.99E-23
ARPC2	0.577569006	9.41E-23
C9orf40	0.577365877	9.82E-23
C3orf63	0.577128026	1.03E-22
RALY	0.577049031	1.05E-22
SRRD	0.576971772	1.07E-22
TSN	0.576854583	1.09E-22
RBBP8	0.576741733	1.12E-22
TM2D1	0.576470027	1.18E-22
UBE2E1	0.576385824	1.20E-22
PJA1	0.576353705	1.21E-22
RAB10	0.576348496	1.21E-22
WRNIP1	0.576262557	1.23E-22
RNF2	0.576180958	1.26E-22
TRIM37	0.575996927	1.30E-22
CCDC6	0.575588933	1.42E-22
HS2ST1	0.575538585	1.43E-22
HLTF	0.575425735	1.47E-22
RNF103-VPS24	0.575393617	1.48E-22
RANBP1	0.575386672	1.48E-22
ARMC8	0.575343268	1.49E-22
GSG2	0.575297261	1.51E-22
ANKRD40	0.575265142	1.52E-22
VBP1	0.575252121	1.52E-22
NMB	0.575241704	1.52E-22
TXNDC9	0.575102812	1.57E-22
TRIP4	0.575088923	1.57E-22
LSM2	0.574989095	1.61E-22
OAZ3	0.574980414	1.61E-22
USP37	0.574863224	1.65E-22
YEATS4	0.574844995	1.65E-22
IARS	0.574760792	1.68E-22
PDIA6	0.57473475	1.69E-22
PRIM1	0.574679193	1.71E-22
FAM60A	0.574616692	1.73E-22
ZNF765	0.574506447	1.77E-22
CHMP4B	0.574040292	1.95E-22
BTBD10	0.573983867	1.97E-22
BTBD1	0.573972582	1.98E-22
DNMT1	0.573884039	2.02E-22
IGSF3	0.573721709	2.08E-22
DNAJC14	0.573482121	2.19E-22
RAB11A	0.573177428	2.33E-22
PHTF2	0.573120135	2.36E-22
RUVBL1	0.572994264	2.42E-22
NUDCD1	0.572927423	2.45E-22
AP2M1	0.572925686	2.45E-22
TMEM206	0.572859713	2.49E-22
EXOSC3	0.572632278	2.60E-22
DCTPP1	0.572459532	2.70E-22
LRRC57	0.572436962	2.71E-22
SRP68	0.572416128	2.72E-22
COPB1	0.572393558	2.73E-22
PYGB	0.572056746	2.93E-22
CDC42	0.571874451	3.04E-22
KIAA0100	0.571791984	3.09E-22
SSR3	0.571611425	3.21E-22
ANAPC1	0.571596667	3.22E-22
CCT7	0.571586251	3.22E-22
GMNN	0.571555	3.25E-22
ZNF283	0.571412636	3.34E-22
MAPK3	0.571280689	3.43E-22
PRPF19	0.571064539	3.59E-22
C20orf72	0.571011587	3.62E-22
EIF2B1	0.570938669	3.68E-22
RFC2	0.570908286	3.70E-22
ZNF681	0.570745088	3.83E-22
CAPRIN1	0.570562793	3.97E-22
NOP56	0.570512445	4.01E-22
MARCKS	0.570489007	4.03E-22
SPATS2L	0.570410012	4.10E-22
DUSP12	0.570392651	4.11E-22
E2F7	0.570087957	4.37E-22
VPS72	0.569781528	4.65E-22
NAP1L4	0.569683436	4.75E-22
ICMT	0.569608781	4.82E-22
RFWD3	0.569577531	4.85E-22
MYL6B	0.569484647	4.94E-22
MED8	0.569247663	5.18E-22
FUNDC1	0.569143495	5.29E-22
RCC1	0.568652166	5.85E-22
TMEM69	0.568541052	5.98E-22
METTL9	0.568497649	6.03E-22
G6PD	0.568436015	6.11E-22
SMG5	0.568421258	6.12E-22
NOL7	0.568398688	6.15E-22
EEF1E1-MUTED	0.56823115	6.36E-22
BECN1	0.56820858	6.39E-22
NOL11	0.568175594	6.43E-22
NUP85	0.56797172	6.70E-22
PRKAG1	0.567903019	6.80E-22
PFKFB4	0.567660827	7.14E-22
NDRG1	0.567581832	7.25E-22
SOCS5	0.567569679	7.27E-22
DDX52	0.567409086	7.51E-22
FLVCR1	0.567292764	7.68E-22
DNAJC8	0.567255437	7.74E-22
ZNHIT3	0.567042759	8.08E-22
GNAI3	0.566940327	8.25E-22
MIR611	0.566927305	8.27E-22
RAB1A	0.566882166	8.34E-22
B4GALT4	0.566657335	8.73E-22
SRC	0.566645182	8.75E-22
LHFPL2	0.566546222	8.93E-22
DKC1	0.566369135	9.25E-22
RNF149	0.566317919	9.34E-22
ANP32A	0.566296217	9.38E-22
ITGB1BP1	0.566080067	9.80E-22
VPS54	0.56604708	9.86E-22
RBL1	0.56597937	1.00E-21
UBE2K	0.565738046	1.05E-21
VPS37C	0.565629537	1.07E-21
B3GALNT1	0.565526236	1.09E-21
TMEM184B	0.565409915	1.12E-21
RAB7A	0.565108694	1.19E-21
SLC39A6	0.564960253	1.23E-21
UBXN2A	0.564945496	1.23E-21
ZNF530	0.564878654	1.25E-21
M6PR	0.564624309	1.31E-21
EXOSC10	0.564395138	1.37E-21
SBNO1	0.564188537	1.43E-21
GINS2	0.564077423	1.46E-21
LASS6	0.563859537	1.53E-21
GDPD1	0.563830891	1.53E-21
UHRF1BP1	0.563468905	1.65E-21
MGC57346	0.563382097	1.68E-21
TIPIN	0.563365604	1.68E-21
FAM136A	0.563359527	1.68E-21
CCDC34	0.56329963	1.70E-21
C11orf10	0.56315119	1.76E-21
CCDC97	0.563111259	1.77E-21
SRSF12	0.563106918	1.77E-21
TIMELESS	0.563053098	1.79E-21
LRPPRC	0.563048757	1.79E-21
PSRC1	0.562910734	1.84E-21
PRPF40A	0.56288556	1.85E-21
ENAH	0.562686771	1.92E-21
CDYL	0.562462809	2.01E-21
NAA25	0.562320445	2.07E-21
GFPT1	0.562282249	2.08E-21
SUPT16H	0.562282249	2.08E-21
DNMT3A	0.562158983	2.14E-21
DCAF16	0.561915923	2.24E-21
SPAG5	0.56161557	2.38E-21
DHX9	0.5615522	2.41E-21
NUP155	0.561492303	2.44E-21
RBM4	0.561487963	2.44E-21
GTPBP8	0.561319557	2.52E-21
PHF5A	0.561265737	2.55E-21
RBBP7	0.561265737	2.55E-21
FAM164A	0.561226673	2.57E-21
DYNC1I2	0.56121452	2.57E-21
NPEPPS	0.560888125	2.74E-21
C15orf39	0.560758782	2.81E-21
LUZP6	0.560644197	2.88E-21
MTPN	0.560644197	2.88E-21
EIF2B5	0.560640724	2.88E-21
NGRN	0.560613814	2.89E-21
RNMT	0.560577355	2.92E-21
PKM2	0.560483603	2.97E-21
TRNP1	0.560480999	2.97E-21
NKIRAS2	0.560454089	2.99E-21
DDB1	0.560409817	3.01E-21
SNRPA1	0.560333427	3.06E-21
LOC100505876	0.560320406	3.07E-21
HSF2BP	0.560200612	3.14E-21
LRRC37BP1	0.560170229	3.16E-21
DNAJC5	0.560098179	3.20E-21
MGAT4A	0.559894182	3.33E-21
SIP1	0.559663275	3.49E-21
RAB5B	0.559571259	3.55E-21
GLTP	0.559468826	3.62E-21
BUB3	0.559422819	3.66E-21
APPL1	0.559396776	3.67E-21
NANP	0.559241391	3.79E-21
LOC148189	0.559112917	3.88E-21
VHL	0.559015693	3.96E-21
VPS35	0.558763952	4.16E-21
C12orf41	0.558537385	4.34E-21
HNRNPUL1	0.558517419	4.36E-21
CCNE2	0.558496585	4.38E-21
METTL21B	0.558439292	4.43E-21
CNPY4	0.558414118	4.45E-21
HNRNPA1	0.558308213	4.54E-21
PGD	0.558278699	4.57E-21
PIF1	0.558262206	4.58E-21
AURKA	0.558238768	4.61E-21
COPG	0.558209253	4.63E-21
C20orf43	0.557880254	4.94E-21
HCFC1	0.557816016	5.00E-21
PTPDC1	0.557717924	5.10E-21
MRPL3	0.557679729	5.13E-21
TUBB	0.557357674	5.47E-21
MFSD5	0.557292569	5.54E-21
G2E3	0.557275207	5.55E-21
DBF4	0.557216178	5.62E-21
PKMYT1	0.557181455	5.66E-21
USP39	0.557177983	5.66E-21
PIP4K2C	0.557090308	5.76E-21
FKBP9	0.556958361	5.91E-21
MED28	0.556730926	6.17E-21
DYNC1H1	0.55656686	6.37E-21
FAM59B	0.55641842	6.56E-21
ARL2-SNX15	0.556337689	6.66E-21
CTSL2	0.556072927	7.01E-21
TASP1	0.556033864	7.06E-21
FAM168B	0.555989592	7.12E-21
OTUB1	0.555783859	7.41E-21
WDR82	0.555769101	7.43E-21
CREB1	0.555613716	7.66E-21
MTHFD1L	0.555605036	7.67E-21
RRP36	0.555367184	8.03E-21
MEMO1	0.555227424	8.25E-21
UBE2E3	0.555201382	8.30E-21
MFI2	0.555156242	8.37E-21
INTS8	0.554708317	9.12E-21
RASSF3	0.554650156	9.22E-21
STRBP	0.554536438	9.43E-21
CKLF	0.554519077	9.46E-21
LASP1	0.554509528	9.48E-21
DSTNP2	0.554351539	9.77E-21
FRMD8	0.553745624	1.10E-20
TRIM59	0.553651004	1.12E-20
CAP1	0.553361936	1.18E-20
GNS	0.553323741	1.19E-20
C7orf60	0.553170092	1.23E-20
MTF2	0.553126689	1.24E-20
ACTR8	0.553074604	1.25E-20
KIAA1841	0.552922692	1.28E-20
DBR1	0.552848905	1.30E-20
VEZT	0.552801161	1.32E-20
TMEM106C	0.552510357	1.39E-20
C15orf23	0.552321985	1.44E-20
GYG1	0.552307228	1.45E-20
EIF4G2	0.551809823	1.59E-20
RNF8	0.551702182	1.62E-20
MED17	0.551640549	1.64E-20
RAB23	0.551553741	1.67E-20
NXT1	0.551497317	1.69E-20
DNM1L	0.551304604	1.75E-20
MFN1	0.551202172	1.78E-20
TYW3	0.550912236	1.89E-20
ERO1L	0.5502933	2.12E-20
MTCH1	0.550123158	2.19E-20
DFFA	0.550004232	2.24E-20
C3orf26	0.549841034	2.31E-20
SPC24	0.549805443	2.33E-20
RFC3	0.549662211	2.39E-20
PTGFRN	0.549533737	2.45E-20
ERLEC1	0.549526792	2.45E-20
FANCG	0.549439985	2.49E-20
PRMT1	0.549411338	2.51E-20
TONSL	0.549102305	2.66E-20
ANKRD52	0.549092756	2.66E-20
UBE2V1	0.549059769	2.68E-20
LIG1	0.5489964	2.71E-20
ARCN1	0.54890612	2.76E-20
LTA4H	0.548772437	2.83E-20
DYRK2	0.548724693	2.85E-20
C3orf17	0.548641358	2.90E-20
RFT1	0.548619656	2.91E-20
MRPL50	0.548422604	3.02E-20
STAM	0.548406978	3.03E-20
HNRNPUL2	0.548295865	3.09E-20
GOLGA3	0.548282844	3.10E-20
HNRNPA1P10	0.54809534	3.21E-20
WSB2	0.547994644	3.27E-20
SEH1L	0.54770384	3.46E-20
BRIX1	0.547607484	3.52E-20
TRAFD1	0.5473705	3.68E-20
METTL4	0.547339249	3.70E-20
IMMT	0.547092717	3.88E-20
POLD3	0.546998965	3.95E-20
ARHGEF2	0.546860073	4.05E-20
VPS29	0.546807121	4.09E-20
LAPTM4B	0.546761113	4.13E-20
RBM8A	0.54672205	4.16E-20
TMEM5	0.546668229	4.20E-20
PCNA	0.546550171	4.29E-20
GSTCD	0.546507636	4.33E-20
RPL13P5	0.546242006	4.55E-20
SLC35E4	0.546201206	4.58E-20
CSNK1D	0.545912138	4.84E-20
XPO5	0.545893909	4.85E-20
IGF2BP3	0.545838352	4.90E-20
RALGAPB	0.545813178	4.93E-20
UNC45A	0.545454664	5.27E-20
RQCD1	0.545366989	5.35E-20
HNRNPK	0.545305355	5.42E-20
DSN1	0.545098754	5.63E-20
SMOX	0.545048406	5.68E-20
KNTC1	0.544875659	5.87E-20
SOX12	0.544792325	5.96E-20
BCL10	0.544773227	5.98E-20
ARF4	0.544722879	6.04E-20
RBMX	0.544455512	6.35E-20
KIAA0090	0.544342663	6.48E-20
SMARCAL1	0.544290579	6.54E-20
RNF121	0.54416384	6.70E-20
LOC81691	0.544109151	6.77E-20
VAT1	0.544071824	6.81E-20
CCDC59	0.543999774	6.91E-20
ZNF124	0.543844389	7.11E-20
KIF2A	0.543828764	7.13E-20
TMEM167B	0.543550981	7.51E-20
RAB3GAP1	0.54306486	8.21E-20
RCC2	0.543050103	8.24E-20
SNX8	0.542902531	8.46E-20
TMEM201	0.542721972	8.75E-20
FNDC3B	0.542671623	8.83E-20
MAPK1	0.542598705	8.95E-20
SRSF1	0.542464154	9.18E-20
C2orf43	0.542421618	9.25E-20
MAL2	0.542373874	9.33E-20
TMEM199	0.542361721	9.35E-20
USP14	0.542296616	9.47E-20
DDX27	0.542171614	9.69E-20
PSPH	0.541877337	1.02E-19
CDC123	0.541427675	1.11E-19
MFAP1	0.541355625	1.13E-19
PAPOLA	0.540929402	1.22E-19
TMEM165	0.540913777	1.22E-19
COPS8	0.540856484	1.23E-19
DDX1	0.540837386	1.24E-19
PPP2R1A	0.540810476	1.24E-19
MAGED1	0.540523144	1.31E-19
SLMAP	0.540359946	1.35E-19
FOXK1	0.54004744	1.43E-19
FBXW8	0.540040496	1.43E-19
STK24	0.539852992	1.48E-19
RUSC1	0.539799171	1.50E-19
ZSCAN20	0.539491874	1.59E-19
RIOK1	0.53938076	1.62E-19
ELOVL1	0.539272251	1.65E-19
BRK1	0.539238397	1.66E-19
MRPL9	0.539090824	1.71E-19
FTSJ3	0.539077803	1.71E-19
USP24	0.539051761	1.72E-19
PYCR1	0.538998809	1.73E-19
AMD1	0.53899794	1.73E-19
SYS1-DBNDD2	0.538852104	1.78E-19
MED19	0.538851236	1.78E-19
FARSB	0.538826062	1.79E-19
SNRPD2	0.538775714	1.81E-19
MRPL47	0.538753144	1.81E-19
ATF7	0.538617725	1.86E-19
MEIR5	0.538363379	1.95E-19
SMS	0.538097749	2.04E-19
YWHAH	0.537878127	2.13E-19
CUEDC1	0.537601212	2.24E-19
VMA21	0.537584718	2.24E-19
PGAM5	0.537542183	2.26E-19
CEP72	0.537456244	2.30E-19
HMGXB4	0.537402423	2.32E-19
CCDC163P	0.537366832	2.33E-19
PLCB1	0.537327769	2.35E-19
ARMC9	0.536957102	2.52E-19
C2orf44	0.536957102	2.52E-19
TOMM34	0.5369354	2.53E-19
IKBIP	0.536911094	2.54E-19
IQCB1	0.536697548	2.64E-19
C20orf4	0.536636783	2.67E-19
ANP32B	0.536483134	2.74E-19
NUDT15	0.536469245	2.75E-19
CKLF-CMTM1	0.536413689	2.78E-19
GRN	0.53635466	2.81E-19
MGC2752	0.536326881	2.82E-19
UBE2D1	0.536099446	2.94E-19
U2AF2	0.536046494	2.97E-19
RNASEH1	0.536006563	2.99E-19
TTC39A	0.535690584	3.16E-19
CCT8	0.535675827	3.17E-19
C9orf140	0.535515234	3.26E-19
XRCC6	0.53539544	3.34E-19
BZW2	0.535344223	3.37E-19
FXR1	0.535195783	3.46E-19
ABI2	0.535149775	3.49E-19
TRIM32	0.534945778	3.62E-19
VPS26A	0.53482772	3.70E-19
AATF	0.534475283	3.94E-19
CTTN	0.534409309	3.98E-19
TBL1XR1	0.53431903	4.05E-19
RIC8A	0.534263473	4.09E-19
NIPA1	0.534243507	4.11E-19
ATP1A1	0.534116769	4.20E-19
FANCI	0.534065552	4.24E-19
PIGT	0.533992634	4.29E-19
SPAST	0.533931001	4.34E-19
ARPC4	0.533920584	4.35E-19
CEP250	0.533899751	4.37E-19
C17orf63	0.533737421	4.50E-19
SPIN1	0.533641933	4.57E-19
CD3EAP	0.533579432	4.63E-19
POLR3F	0.533498701	4.69E-19
LPCAT1	0.533449221	4.73E-19
DTNBP1	0.53334592	4.82E-19
HMGN1	0.533332031	4.84E-19
BOD1	0.533019525	5.11E-19
NRBP1	0.532979594	5.15E-19
PHF13	0.532720908	5.39E-19
GRPEL2	0.532668824	5.44E-19
MESDC2	0.532546426	5.57E-19
METAP2	0.532338956	5.78E-19
E2F3	0.532257357	5.86E-19
DPP3	0.5322426	5.88E-19
PM20D2	0.532107181	6.02E-19
PTPRA	0.531755612	6.41E-19
MIR4700	0.531672277	6.50E-19
ZNF321P	0.531559427	6.64E-19
ERGIC3	0.531360639	6.88E-19
GORASP2	0.531271227	6.99E-19
BCORL1	0.531257338	7.00E-19
HDAC11	0.53125647	7.00E-19
PLEKHB2	0.531248657	7.01E-19
AGAP1	0.531190496	7.09E-19
DCTN5	0.531101953	7.20E-19
PTPMT1	0.531081987	7.23E-19
OSBP2	0.53096827	7.37E-19
ZNF816-ZNF321P	0.530779898	7.62E-19
DDX50	0.530666181	7.78E-19
KRBA1	0.530500379	8.01E-19
WDSUB1	0.530457843	8.07E-19
APEX1	0.530371036	8.20E-19
SPHK1	0.53031982	8.27E-19
STX3	0.530213915	8.43E-19
WIPF2	0.53015315	8.52E-19
CAPZA1	0.530091517	8.62E-19
TMEM55B	0.530084572	8.63E-19
POGK	0.530063738	8.66E-19
CNOT2	0.529972591	8.80E-19
AAGAB	0.529901409	8.91E-19
SERBP1	0.529855401	8.98E-19
PDS5A	0.529782483	9.10E-19
GPN2	0.52948647	9.59E-19
ACTR6	0.529413552	9.71E-19
CTDSP2	0.529158339	1.02E-18
SUPT3H	0.528838888	1.08E-18
YARS2	0.528833679	1.08E-18
LAMC1	0.528754685	1.09E-18
UBE2I	0.528707809	1.10E-18
LRRC41	0.528594091	1.12E-18
FAM117B	0.528567181	1.13E-18
SNX6	0.528520305	1.14E-18
MMP14	0.528406588	1.16E-18
B4GALT5	0.528377073	1.17E-18
LEPREL4	0.528331065	1.18E-18
SPTY2D1	0.528266828	1.19E-18
TWF1	0.528246862	1.19E-18
TMX1	0.528104499	1.22E-18
TFDP2	0.528102762	1.22E-18
CRLF3	0.527801541	1.29E-18
SLC35A2	0.527792861	1.29E-18
PLXNA1	0.527759006	1.30E-18
CDC25B	0.527723415	1.31E-18
EIF2C1	0.527653101	1.33E-18
BMF	0.527634003	1.33E-18
C21orf56	0.527607961	1.34E-18
ISG20L2	0.527601885	1.34E-18
KIAA1797	0.527551536	1.35E-18
PAK2	0.527487299	1.36E-18
SNHG1	0.527451708	1.37E-18
SLC25A24	0.527340595	1.40E-18
CIB2	0.52701854	1.48E-18
ZFAT	0.526742493	1.56E-18
MED20	0.526732944	1.56E-18
ZNF738	0.526678255	1.57E-18
PRELID2	0.526530683	1.61E-18
C12orf75	0.526481203	1.63E-18
SRSF3	0.526398736	1.65E-18
ZNF675	0.52632929	1.67E-18
ATP1A1OS	0.526277206	1.69E-18
CENPW	0.526152203	1.72E-18
RRAGC	0.526142655	1.73E-18
PARD3	0.526112272	1.74E-18
MYO19	0.526048903	1.76E-18
CCDC138	0.526038486	1.76E-18
C7orf44	0.526028937	1.76E-18
SMC3	0.526022861	1.76E-18
YKT6	0.525884837	1.81E-18
KIAA1522	0.525759835	1.85E-18
LASS5	0.525704278	1.86E-18
CIZ1	0.525507226	1.93E-18
DHX15	0.525406529	1.96E-18
PTMA	0.524979438	2.12E-18
VGLL4	0.524819712	2.18E-18
BOLA3	0.524693842	2.22E-18
ACVR1	0.524570575	2.27E-18
TTI1	0.524566235	2.27E-18
RPSA	0.524457726	2.32E-18
CTDSPL2	0.524387412	2.35E-18
SMARCA4	0.524367446	2.35E-18
FAM103A1	0.524223346	2.41E-18
GTF3C3	0.524153901	2.44E-18
AFTPH	0.524150428	2.45E-18
TSG101	0.52414956	2.45E-18
ZNF792	0.523785838	2.60E-18
DHX30	0.523781497	2.61E-18
EED	0.523746775	2.62E-18
ORC4	0.523666912	2.66E-18
POLE2	0.523660835	2.66E-18
ATP2C1	0.523574896	2.70E-18
GPD1L	0.52342906	2.77E-18
CDK2AP1	0.523311002	2.83E-18
GMFB	0.523299717	2.83E-18
PRKCD	0.523168638	2.90E-18
MTX2	0.523120026	2.92E-18
KPNA6	0.522949884	3.01E-18
RHOT1	0.522862209	3.06E-18
UQCRH	0.522764116	3.11E-18
NXPH4	0.522738074	3.12E-18
CNNM4	0.522600919	3.20E-18
C11orf57	0.522554043	3.22E-18
FAM64A	0.522487201	3.26E-18
C15orf40	0.522071395	3.51E-18
SNRPC	0.522067922	3.51E-18
WARS2	0.521920029	3.60E-18
ATP2B1	0.521909933	3.60E-18
SEPHS1	0.521750208	3.71E-18
DRG1	0.521692047	3.74E-18
CLTC	0.521638226	3.78E-18
SNRNP27	0.521606976	3.80E-18
FAM98B	0.521512356	3.86E-18
GTPBP2	0.521473293	3.89E-18
CUL4B	0.521122591	4.13E-18
ACTR2	0.521114779	4.13E-18
UNG	0.521011478	4.21E-18
TIMMDC1	0.520932483	4.27E-18
PPP1R12A	0.520929879	4.27E-18
FCF1	0.520805745	4.36E-18
MRPL11	0.520521885	4.58E-18
SUB1	0.520517545	4.58E-18
PES1	0.520257991	4.79E-18
TPRKB	0.520254519	4.79E-18
PAPOLG	0.520121704	4.90E-18
ZNF273	0.5201191	4.91E-18
ZNF93	0.520093925	4.93E-18
NAT10	0.520081772	4.94E-18
RAB6B	0.52002448	4.99E-18
RPP30	0.52000625	5.00E-18
ATG7	0.520001042	5.01E-18
KIAA0528	0.519997569	5.01E-18
POC1B-GALNT4	0.519966319	5.04E-18
PPIH	0.519947221	5.05E-18
HCG18	0.51988906	5.10E-18
TRIP12	0.519830031	5.15E-18
ADAM17	0.519822219	5.16E-18
PHC1	0.519803121	5.18E-18
NLE1	0.519726731	5.25E-18
LSM14B	0.519639924	5.33E-18
NSF	0.519421169	5.53E-18
TRAPPC4	0.519394259	5.55E-18
FAM102B	0.519336966	5.61E-18
CEP78	0.519197207	5.74E-18
FUBP1	0.519125157	5.82E-18
BRCA2	0.518882964	6.06E-18
EXT2	0.518827408	6.12E-18
STARD7	0.518777059	6.17E-18
EIF2S3	0.51864164	6.32E-18
C12orf73	0.518560909	6.40E-18
KCTD2	0.518053955	6.98E-18
TSPAN3	0.518019232	7.02E-18
MAPK13	0.517992322	7.06E-18
PAK1IP1	0.517885549	7.19E-18
ZNF143	0.517697177	7.42E-18
TOP2B	0.517649433	7.48E-18
LCLAT1	0.517639016	7.49E-18
EHMT2	0.517377727	7.83E-18
ADAM9	0.517136402	8.16E-18
CCDC88A	0.516998379	8.36E-18
HN1L	0.516980149	8.38E-18
RNF216L	0.516976677	8.39E-18
SEPN1	0.516919384	8.47E-18
C1orf174	0.516781361	8.67E-18
TMEM189	0.516705838	8.78E-18
GTF3C2	0.51662858	8.90E-18
RBM12B	0.516435	9.19E-18
ZBTB34	0.516424583	9.21E-18
KCTD17	0.51638986	9.26E-18
INPP5J	0.516369026	9.30E-18
HSP90AB1	0.516063465	9.79E-18
DPAGT1	0.516031346	9.84E-18
UBE2L3	0.516027874	9.85E-18
DVL3	0.516018325	9.87E-18
SDHAF2	0.516010512	9.88E-18
SPTLC1	0.515991415	9.91E-18
SNW1	0.515987074	9.92E-18
DDX18	0.51595756	9.97E-18
GOLT1B	0.515737938	1.03E-17
MCU	0.515704083	1.04E-17
AGRN	0.515421959	1.09E-17
SLC35E3	0.515274387	1.12E-17
SCAMP2	0.515158065	1.14E-17
GALNT4	0.515135495	1.15E-17
RAB5C	0.515089487	1.15E-17
REXO4	0.51498011	1.18E-17
KHSRP	0.514933234	1.19E-17
MSH6	0.514700591	1.23E-17
RAB21	0.514665868	1.24E-17
RBM14-RBM4	0.51464243	1.24E-17
C11orf93	0.514579929	1.26E-17
SH3GLB1	0.51456604	1.26E-17
DCAF13	0.514514823	1.27E-17
WDR67	0.514469684	1.28E-17
AP1S3	0.514237908	1.33E-17
CHMP4C	0.513805608	1.43E-17
RYK	0.513753524	1.45E-17
ZFP91	0.513691891	1.46E-17
SPNS1	0.513600743	1.48E-17
DIABLO	0.513581645	1.49E-17
C17orf75	0.513526089	1.50E-17
FXC1	0.513370704	1.54E-17
ERCC3	0.513239625	1.58E-17
DROSHA	0.513231812	1.58E-17
BLOC1S3	0.513161498	1.60E-17
LARP4B	0.513103338	1.61E-17
MMP11	0.513044309	1.63E-17
IQGAP3	0.512986148	1.64E-17
RNF219	0.512922778	1.66E-17
LOC100505549	0.51292191	1.66E-17
ATP2A2	0.512867222	1.68E-17
SUMO2	0.512663225	1.74E-17
NAA38	0.512334225	1.83E-17
HM13	0.512260439	1.86E-17
NEIL3	0.512188389	1.88E-17
CHRAC1	0.511894981	1.97E-17
KIF5B	0.511782131	2.01E-17
RNF4	0.511638899	2.06E-17
C12orf43	0.511623274	2.06E-17
SCAMP3	0.511613725	2.07E-17
GPSM2	0.511526918	2.10E-17
AAMP	0.511486987	2.11E-17
VRK2	0.51146268	2.12E-17
MRE11A	0.511347227	2.16E-17
SF3B14	0.511295142	2.18E-17
TM9SF4	0.511241322	2.20E-17
C1orf144	0.511158855	2.23E-17
HIC2	0.511156251	2.23E-17
ITGB3BP	0.511155383	2.23E-17
SMPD4	0.511006074	2.29E-17
LOC654342	0.510938365	2.31E-17
MTL5	0.510892357	2.33E-17
SLC4A1AP	0.510682283	2.42E-17
SOX4	0.510625859	2.44E-17
CASC3	0.510559885	2.47E-17
MGA	0.510532975	2.48E-17
SWAP70	0.51040884	2.53E-17
PSMD10	0.510299463	2.57E-17
TRPC1	0.510072896	2.67E-17
DDR1	0.51002168	2.70E-17
UTP11L	0.509986089	2.71E-17
NPC1	0.509970464	2.72E-17
EDC3	0.509746501	2.82E-17
DARS	0.509714382	2.84E-17
SLC41A3	0.509585908	2.90E-17
RABIF	0.509480871	2.95E-17
PLBD1	0.509461773	2.96E-17
BFSP1	0.50944962	2.96E-17
NAPG	0.50929684	3.04E-17
DDX11	0.509234338	3.07E-17
SMAD2	0.509124961	3.13E-17
GDAP2	0.509001695	3.19E-17
KDELR1	0.508992146	3.20E-17
STK35	0.508862803	3.27E-17
GLT25D1	0.508843706	3.28E-17
ARID3A	0.508783809	3.31E-17
ADNP	0.508760371	3.32E-17
FOXK2	0.508684848	3.36E-17
DYM	0.508677904	3.37E-17
SRI	0.508616271	3.40E-17
HNRNPC	0.508571999	3.43E-17
KDELC1	0.508111921	3.70E-17
TXLNA	0.508068517	3.72E-17
TOMM5	0.508023377	3.75E-17
ANXA2	0.508000807	3.77E-17
PPPDE1	0.507937438	3.81E-17
C1orf109	0.507871465	3.85E-17
EIF3B	0.507841082	3.87E-17
ZNF286A	0.507544201	4.06E-17
SNORD86	0.507479096	4.10E-17
NUDT21	0.507358434	4.19E-17
SNHG3	0.507307217	4.22E-17
TMX2	0.507208257	4.29E-17
CLNS1A	0.50719784	4.30E-17
ZBED4	0.507190028	4.30E-17
PAK1	0.507059817	4.40E-17
SENP5	0.506995579	4.44E-17
ELAVL1	0.506972141	4.46E-17
GNPDA1	0.506948703	4.48E-17
PRPF4	0.506733421	4.64E-17
TMED2	0.506593662	4.75E-17
PPFIA4	0.506509459	4.81E-17
TFDP1	0.50640529	4.90E-17
DARS2	0.506358414	4.93E-17
C20orf20	0.506319351	4.96E-17
MSI2	0.506236016	5.03E-17
MRPL30	0.506209974	5.05E-17
PET117	0.506148341	5.11E-17
TMEM182	0.506124903	5.13E-17
SPTLC2	0.506072818	5.17E-17
C10orf46	0.506000768	5.23E-17
PIGW	0.505913961	5.31E-17
ASRGL1	0.5058966	5.32E-17
PAPSS1	0.505791563	5.41E-17
CENPB	0.505693471	5.50E-17
CACYBP	0.505631837	5.56E-17
MITD1	0.505599719	5.59E-17
PSMD3	0.505596246	5.59E-17
MFSD11	0.505552843	5.63E-17
SLC39A10	0.505461695	5.71E-17
VEGFB	0.505454751	5.72E-17
RNF216	0.505426972	5.75E-17
DCLRE1C	0.505282004	5.88E-17
ZNF678	0.505046757	6.11E-17
KCTD7	0.504887031	6.28E-17
MRPL10	0.504640499	6.53E-17
EYA3	0.504626609	6.55E-17
PSPC1	0.504591018	6.59E-17
ACACA	0.504479037	6.71E-17
ESCO1	0.504197782	7.02E-17
E2F5	0.504042397	7.20E-17
C13orf34	0.503997257	7.25E-17
KIAA0196	0.503970347	7.29E-17
STT3A	0.503917394	7.35E-17
ABCB9	0.50389656	7.37E-17
RAP2A	0.503873991	7.40E-17
SLC16A3	0.503719474	7.59E-17
HSPA13	0.503687355	7.63E-17
SNAPC1	0.503662181	7.66E-17
BAZ1B	0.503654368	7.67E-17
BLMH	0.503583186	7.76E-17
DSC2	0.503505928	7.86E-17
SAAL1	0.503294986	8.13E-17
EXOC6	0.503224672	8.23E-17
XRCC1	0.503010258	8.52E-17
TK1	0.502916507	8.65E-17
DBN1	0.502768934	8.86E-17
ARFGEF1	0.502746364	8.89E-17
PLIN3	0.502660425	9.01E-17
DNTTIP1	0.502431254	9.35E-17
EPRS	0.502426914	9.36E-17
CHD8	0.502393059	9.41E-17
FASTKD5	0.502169964	9.76E-17
TLCD1	0.502135241	9.81E-17
GNPDA2	0.501967703	1.01E-16
BICD1	0.501926904	1.01E-16
LRR1	0.501865271	1.03E-16
ZBTB9	0.501847041	1.03E-16
TMEM136	0.501837492	1.03E-16
IPO7	0.501827076	1.03E-16
PSMD11	0.501533667	1.08E-16
TDRKH	0.501427762	1.10E-16
ZNF271	0.501386095	1.11E-16
PARP1	0.501327066	1.12E-16
SLC38A1	0.501324462	1.12E-16
NAE1	0.501209008	1.14E-16
GZF1	0.501194251	1.14E-16
SEC11A	0.501174285	1.15E-16
C12orf24	0.501033657	1.17E-16
TRMT61B	0.500872196	1.20E-16
C14orf119	0.500869592	1.20E-16
CTDSPL	0.500728964	1.23E-16
NDE1	0.500695109	1.24E-16
DIP2B	0.500691637	1.24E-16
SH3D21	0.50068556	1.24E-16
AGBL5	0.500544933	1.27E-16
SPIN4	0.500477223	1.28E-16
FAM49B	0.500416458	1.29E-16
TMEM147	0.500031902	1.38E-16
